# Supplementary material for: Traffic jam by GPS: A systematic analysis of the negative social externalities of large-scale navigation technologies
Source: PLoS One. 2024 Aug 6;19(8):e0308260. doi: 10.1371/journal.pone.0308260 (PMC11302916; doi:10.1371/journal.pone.0308260)
Supplement: S1 File — (XLSX) [file pone.0308260.s001.xlsx]

## Sheet: Random Sample
ID	Article Name	Keywords used	Nexis Link
1	What are the environmental pros and cons of so many of us relying on GPS apps	navigation app traffic neighborhood problem	https://advance.lexis.com/document/?pdmfid=1516831&crid=83ca5074-94de-4643-aec8-5ba497266c4d&pddocfullpath=%2Fshared%2Fdocument%2Fnews%2Furn%3AcontentItem%3A62DF-D1M1-F03R-N0P8-00000-00&pdcontentcomponentid=299488&pdteaserkey=sr0&pditab=allpods&ecomp=zz2yk&earg=sr0&prid=bd01217a-e562-4f21-8be5-6023806e4422
2	Guest Commentary: Fixing the Mace Mess - The Big Picture	navigation app traffic neighborhood problem	https://advance.lexis.com/document/?pdmfid=1516831&crid=861b8a40-ca26-42b5-b8df-49b91b3bf690&pddocfullpath=%2Fshared%2Fdocument%2Fnews%2Furn%3AcontentItem%3A653S-GBD1-F03R-N0R7-00000-00&pdcontentcomponentid=299488&pdteaserkey=sr2&pditab=allpods&ecomp=zz2yk&earg=sr2&prid=bd01217a-e562-4f21-8be5-6023806e4422
3	Der Lärm der Algorithmen Die schnellste Route von Navigationssystemen führt oft durch Wohnstraßen, zum Ärger der Anwohner. Betroffene und Experten fordern bessere Zusammenarbeit von Behörden und Konzernen	navigation apps maps routing problems	https://advance.lexis.com/api/permalink/e6db9a01-434b-40c0-8a3d-e66a593ae38d/?context=1516831
4	Block off our streets, say residents of the satnav rat runs	navigation apps maps routing problems	https://advance.lexis.com/document/index?crid=9c6679bf-bf6a-4416-9b3c-d19410c3dbc6&pdpermalink=4f965c62-4e2d-4512-95e2-06296971f3aa&pdmfid=1516831&pdisurlapi=true
5	There is growing concern over where navigation apps sometimes tell you to go.	shortcuts waze	https://advance.lexis.com/api/permalink/6a85521c-e857-4f5c-95b8-900172b7ab01/?context=1516831
6	Rat-running' increases on residential UK streets as experts blame satnav apps	shortcuts waze	https://advance.lexis.com/document/index?crid=63dc3b92-b131-4fff-b7da-57c577835166&pdpermalink=ac41bc5c-c44a-40be-8b37-e55a70b566a9&pdmfid=1516831&pdisurlapi=true
7	Dan Fumano: 'Rat-running' and 'the price of anarchy.' Vancouver copes with GPS-enabled cars	rat running shortcut map navigation	https://advance.lexis.com/document/index?crid=bfe31e08-bdcf-4d11-bda8-ce76e9afe2d7&pdpermalink=230ec580-56cd-4979-bdfb-106c40675ffe&pdmfid=1516831&pdisurlapi=true
8	Clapham residents fear someone will get killed on 'rat run' streets	navigation app sat nav traffic problem shortcut NOT leonia	https://advance.lexis.com/document/?pdmfid=1516831&crid=7c0c7dad-b297-4ae0-94ef-489ac3e17b88&pddocfullpath=%2Fshared%2Fdocument%2Fnews%2Furn%3AcontentItem%3A64RH-R0S1-F0JC-M2GB-00000-00&pdcontentcomponentid=323965&pdteaserkey=sr1&pditab=allpods&ecomp=zz2yk&earg=sr1&prid=1adaf327-9f75-4ce1-a2ce-bb096992754b
9	Rat-running' increases on residential UK streets as experts blame satnav apps	navigation app sat nav traffic problem shortcut NOT leonia	https://advance.lexis.com/document/?pdmfid=1516831&crid=4bd175d2-d206-46a0-910b-3c66defc2f71&pddocfullpath=%2Fshared%2Fdocument%2Fnews%2Furn%3AcontentItem%3A60XF-D7W1-JBNF-W3K6-00000-00&pdcontentcomponentid=138620&pdteaserkey=sr15&pditab=allpods&ecomp=zz2yk&earg=sr15&prid=3cd18612-95bb-443b-a94b-017254aa659f
10	Controversial road block 'planters' to become permanent in Longford	sat nav quiet neighbourhoods	https://advance.lexis.com/document/?pdmfid=1516831&crid=2aa4f149-0a3f-41cc-a417-e2a5d9902a5f&pddocfullpath=%2Fshared%2Fdocument%2Fnews%2Furn%3AcontentItem%3A63PR-5DX1-JBNF-W48B-00000-00&pdcontentcomponentid=418998&pdteaserkey=sr3&pditab=allpods&ecomp=zz2yk&earg=sr3&prid=cbdce7f1-05a4-436d-8d05-d09d02548f13
11	Call to ban car sat-navs in lorries	sat nav quiet neighbourhoods	https://advance.lexis.com/document/?pdmfid=1516831&crid=c27a7240-804b-42d3-af15-84a724445aeb&pddocfullpath=%2Fshared%2Fdocument%2Fnews%2Furn%3AcontentItem%3A667N-RN81-JCCY-K3S7-00000-00&pdcontentcomponentid=342038&pdteaserkey=sr14&pditab=allpods&ecomp=zz2yk&earg=sr14&prid=79758ad4-067c-47b7-8016-964222d4b427
12	People finding their 'waze' to once-hidden streets	waze secret shortcut neighbourhoods	https://advance.lexis.com/document/?pdmfid=1516831&crid=a9f351cf-e770-495c-b410-93e31940c47f&pddocfullpath=%2Fshared%2Fdocument%2Fnews%2Furn%3AcontentItem%3A5DV7-KSW1-JC65-51H7-00000-00&pdcontentcomponentid=138211&pdteaserkey=sr7&pditab=allpods&ecomp=zz2yk&earg=sr7&prid=77b78351-2c0d-48ee-8ae1-d8368833828a
13	Shortcut-finding app Waze creating residential traffic headaches	waze secret shortcut neighbourhoods	https://advance.lexis.com/document/?pdmfid=1516831&crid=edae4459-fdee-4295-98f8-6229d8bf754b&pddocfullpath=%2Fshared%2Fdocument%2Fnews%2Furn%3AcontentItem%3A5J6G-PYK1-JCSH-3025-00000-00&pdcontentcomponentid=305992&pdteaserkey=sr8&pditab=allpods&ecomp=zz2yk&earg=sr8&prid=77b78351-2c0d-48ee-8ae1-d8368833828a
14	Traffic-weary homeowners and Waze are at war, again GPS apps are steering drivers through quiet neighborhoods	waze secret shortcut neighbourhoods	https://advance.lexis.com/document/?pdmfid=1516831&crid=23c83e39-64a7-448d-b3ff-94a25c27c2b1&pddocfullpath=%2Fshared%2Fdocument%2Fnews%2Furn%3AcontentItem%3A5K0S-62K1-DYT8-R2JK-00000-00&pdcontentcomponentid=146813&pdteaserkey=sr9&pditab=allpods&ecomp=zz2yk&earg=sr9&prid=77b78351-2c0d-48ee-8ae1-d8368833828a
15	Residents outrage after Waze	waze secret shortcut neighbourhoods	https://advance.lexis.com/document/?pdmfid=1516831&crid=b5b9ff1a-e8e2-45b7-acca-7f33d574184d&pddocfullpath=%2Fshared%2Fdocument%2Fnews%2Furn%3AcontentItem%3A5DV7-M271-JCJY-G1FY-00000-00&pdcontentcomponentid=397135&pdteaserkey=sr10&pditab=allpods&ecomp=zz2yk&earg=sr10&prid=9d2e9f22-e411-4303-bffe-f04b38e76d56
16	The Commute: Westsiders Freaking That People Are Driving By Their Houses	waze secret shortcut neighbourhoods	https://advance.lexis.com/document/?pdmfid=1516831&crid=07a23c67-e59b-45f7-ba22-448ebcee5d4b&pddocfullpath=%2Fshared%2Fdocument%2Fnews%2Furn%3AcontentItem%3A5DVF-PCH1-F03R-N17C-00000-00&pdcontentcomponentid=299488&pdteaserkey=sr18&pditab=allpods&ecomp=zz2yk&earg=sr18&prid=9d2e9f22-e411-4303-bffe-f04b38e76d56
17	Block off our streets, say residents of the satnav rat runs	google maps apple maps navigation app traffic jam bumper-to-bumper traffic gps hazard secluded street	https://advance.lexis.com/document/?pdmfid=1516831&crid=c51efdfb-5c83-42e4-a29d-a9ef62800faa&pddocfullpath=%2Fshared%2Fdocument%2Fnews%2Furn%3AcontentItem%3A5R9K-BJ61-JBVM-Y4GP-00000-00&pdcontentcomponentid=8109&pdteaserkey=sr16&pditab=allpods&ecomp=zz2yk&earg=sr16&prid=7dc9a751-bc0c-4cb4-9cc7-61cd218323c0
18	Satnavs guiding large trucks onto narrow residential road and 'risking kids' lives'	sat nav shortcut danger traffic	https://advance.lexis.com/document/teaserdocument/?pdmfid=1516831&crid=05b7f78a-26ee-4b4b-879e-2a4b8268ab6c&pddocfullpath=%2Fshared%2Fdocument%2Fnews%2Furn%3AcontentItem%3A623H-CSR1-DYRW-V2JW-00000-00&pddocid=urn%3AcontentItem%3A623H-CSR1-DYRW-V2JW-00000-00&pdcontentcomponentid=315447&pdteaserkey=h1&pditab=allpods&ecomp=zz2yk&earg=sr5&prid=63b41e90-f73b-4a1d-82d9-030da5c041d9
19	Traffic apps cause headache for cities; Shortcuts on Waze, Google Maps clog streets	google maps apple maps waze traffic commute shortcut danger noise	https://advance.lexis.com/document/?pdmfid=1516831&crid=263fc02f-9663-410b-9c00-00192d805e9d&pddocfullpath=%2Fshared%2Fdocument%2Fnews%2Furn%3AcontentItem%3A5N1D-GYS1-JC8N-K0NH-00000-00&pdcontentcomponentid=8213&pdteaserkey=sr35&pditab=allpods&ecomp=zz2yk&earg=sr35&prid=c64a6cd5-9b16-4bda-8a15-e3abbc3bbdc0
20	Of Map Apps and Traffic Jams	google maps apple maps waze traffic commute shortcut danger noise	https://advance.lexis.com/document/?pdmfid=1516831&crid=57a368e6-3f28-471a-b658-94e0a5e1ca41&pddocfullpath=%2Fshared%2Fdocument%2Fnews%2Furn%3AcontentItem%3A5RK7-MHT1-JDKC-R04V-00000-00&pdcontentcomponentid=326033&pdteaserkey=sr76&pditab=allpods&ecomp=zz2yk&earg=sr76&prid=99051918-2c61-4255-a16e-e5456aeb2fde
21	L.A. Council Seeks Solutions To Waze Traffic On Side Streets	side street waze	https://advance.lexis.com/document/index?crid=55dec5ac-1f3d-4fc9-8054-1239f4a656f0&pdpermalink=68b6df5a-9e07-4da1-a148-00767105aa5d&pdmfid=1516831&pdisurlapi=true
22	Ignore the culture warriors – low traffic neighbourhoods don’t close streets, they liberate them	rat running shortcut	https://advance.lexis.com/document/index?crid=a8ef145b-cbbd-4542-984d-8416476a582a&pdpermalink=923264e5-bd1d-4d43-a725-a7cb45fe1a4a&pdmfid=1516831&pdisurlapi=true
23	New Jersey Town Aims to Keep App-Guided Outsiders Off Its Streets	navigation! AND "bumper-to-bumper traffic"	https://advance.lexis.com/document/?pdmfid=1516831&crid=b53dbdb2-9565-411b-823c-a9ea02e5ffe9&pddocfullpath=%2Fshared%2Fdocument%2Fnews%2Furn%3AcontentItem%3A5RG8-0KB1-JBG3-63GP-00000-00&pdcontentcomponentid=6742&pdteaserkey=sr8&pditab=allpods&ecomp=zz2yk&earg=sr8&prid=3411756a-00f2-40a7-9ed4-d50c7168903f
24	Tweaking traffic in tech-savvy times	cut-through route! and waze!	https://advance.lexis.com/document/?pdmfid=1516831&crid=95264beb-efa3-446b-8c06-d7b4017c66fd&pddocfullpath=%2Fshared%2Fdocument%2Fnews%2Furn%3AcontentItem%3A5S1T-WY21-JCP2-51MW-00000-00&pdcontentcomponentid=258801&pdteaserkey=sr0&pditab=allpods&ecomp=zz2yk&earg=sr0&prid=b87c01cc-6d9e-4873-9064-8e811ff8f317
25	Traffic apps cause headache for cities; Shortcuts on Waze, Google Maps clog streets	cut-through route! and waze!	https://advance.lexis.com/document/?pdmfid=1516831&crid=3ce71381-92d8-41d5-93a4-e4126d6a7143&pddocfullpath=%2Fshared%2Fdocument%2Fnews%2Furn%3AcontentItem%3A5N1D-GYS1-JC8N-K0NH-00000-00&pdcontentcomponentid=8213&pdteaserkey=sr6&pditab=allpods&ecomp=zz2yk&earg=sr6&prid=b87c01cc-6d9e-4873-9064-8e811ff8f317
26	App makers should take responsibility for the effects of their creations	cut-through route! and waze!	https://advance.lexis.com/document/?pdmfid=1516831&crid=c6b839bd-454a-4e49-b9e2-f2ba59e2ce19&pddocfullpath=%2Fshared%2Fdocument%2Fnews%2Furn%3AcontentItem%3A5K0W-GKJ1-DYX0-44B1-00000-00&pdcontentcomponentid=8090&pdteaserkey=sr8&pditab=allpods&ecomp=zz2yk&earg=sr8&prid=b87c01cc-6d9e-4873-9064-8e811ff8f317
27	Traffic-weary homeowners and Waze are at war, again	cut-through route! and waze!	https://advance.lexis.com/document/?pdmfid=1516831&crid=70562111-9ff0-4be6-8c34-18b4b88141b5&pddocfullpath=%2Fshared%2Fdocument%2Fnews%2Furn%3AcontentItem%3A5K0V-VBK1-DY6F-J3BW-00000-00&pdcontentcomponentid=163823&pdteaserkey=sr9&pditab=allpods&ecomp=zz2yk&earg=sr9&prid=b87c01cc-6d9e-4873-9064-8e811ff8f317
28	Choked by App-Driven Traffic, A Community Closes Its Roads	outsider! and shortcut! and waze!	https://advance.lexis.com/document/?pdmfid=1516831&crid=a311e7a8-03dc-448d-a60e-52db32c620c7&pddocfullpath=%2Fshared%2Fdocument%2Fnews%2Furn%3AcontentItem%3A5R83-VJM1-DXY4-X0N1-00000-00&pdcontentcomponentid=6742&pdteaserkey=sr1&pditab=allpods&ecomp=zz2yk&earg=sr1&prid=35e2ad16-b835-4524-bc94-c278d107f7ab
29	Communities Have Become Victims of Traffic Apps	outsider! and shortcut! and waze!	https://advance.lexis.com/document/?pdmfid=1516831&crid=a8a5e4ca-e51c-4204-8b62-4c1d6d90cd35&pddocfullpath=%2Fshared%2Fdocument%2Fnews%2Furn%3AcontentItem%3A5RCT-9W01-DXH2-63W1-00000-00&pdcontentcomponentid=166768&pdteaserkey=sr2&pditab=allpods&ecomp=zz2yk&earg=sr2&prid=35e2ad16-b835-4524-bc94-c278d107f7ab
30	When Apps Send Traffic to Your Neighborhood	clog! street! and waze and (neighbourhood! OR neighborhood!)	https://advance.lexis.com/document/?pdmfid=1516831&crid=c2b3c782-da20-4564-a076-dd1f01cab783&pddocfullpath=%2Fshared%2Fdocument%2Fnews%2Furn%3AcontentItem%3A5RJD-PT51-JBG3-61R6-00000-00&pdcontentcomponentid=6742&pdteaserkey=sr0&pditab=allpods&ecomp=zz2yk&earg=sr0&prid=09571813-1f6a-4257-a257-e5d061c9cef8
31	Navigation Apps Are Turning Quiet Neighborhoods Into Traffic Nightmares	waze and "street closing!"	https://advance.lexis.com/document/?pdmfid=1516831&crid=b769123b-3a00-40af-8ecf-beed4beb78da&pddocfullpath=%2Fshared%2Fdocument%2Fnews%2Furn%3AcontentItem%3A5R82-RYP1-DXY4-X4D5-00000-00&pdcontentcomponentid=6742&pdteaserkey=sr5&pditab=allpods&ecomp=zz2yk&earg=sr5&prid=8acad937-1b57-4084-a928-1f13d588ad50
32	New Jersey borough penalizes Waze users	(waze OR "navigation app!" OR satnav!) and driveway!	https://advance.lexis.com/document/?pdmfid=1516831&crid=f271516f-3fd1-4f96-a490-3149661cdc76&pddocfullpath=%2Fshared%2Fdocument%2Fnews%2Furn%3AcontentItem%3A5R8B-VG21-F11P-X2GP-00000-00&pdcontentcomponentid=416757&pdteaserkey=sr0&pditab=allpods&ecomp=zz2yk&earg=sr0&prid=04f3b6c9-9fe9-44a0-a3e2-71457d56ad8b
33	New Jersey Town Aims to Keep App-Guided Outsiders Off Its Streets	(waze OR "navigation app!" OR satnav!) and driveway!	https://advance.lexis.com/document/?pdmfid=1516831&crid=3dfdcb16-3231-4aef-9652-8c58a99d01fe&pddocfullpath=%2Fshared%2Fdocument%2Fnews%2Furn%3AcontentItem%3A5RG8-0KB1-JBG3-63GP-00000-00&pdcontentcomponentid=6742&pdteaserkey=sr9&pditab=allpods&ecomp=zz2yk&earg=sr9&prid=04f3b6c9-9fe9-44a0-a3e2-71457d56ad8b
34	Sat Navs turn residential streets into rat-runs as traffic on minor roads rockets by 72% in a decade - while dropping on major routes	(waze OR "navigation app!" OR satnav!) and (hidden OR secluded OR clog! OR secret)	https://advance.lexis.com/document/?pdmfid=1516831&crid=35f33bc5-ed78-4226-88a5-b1e39bdb63b6&pddocfullpath=%2Fshared%2Fdocument%2Fnews%2Furn%3AcontentItem%3A60XW-V8B1-JBNF-W4XN-00000-00&pdcontentcomponentid=397135&pdteaserkey=sr2&pditab=allpods&ecomp=zz2yk&earg=sr2&prid=1bbae5e9-a8f3-46e1-91f4-e4c5daeb15ed
35	Towns cracking down on GPS app shortcuts	("traffic jam" OR "traffic incident" OR "traffic delay" OR "traffic congestion" OR "road block" OR "road closure") AND ("navigation app" OR "navigation technology" OR "navigation software" OR "navigation device" OR "GPS app" OR "map app") AND ("problem" OR "issue" OR "challenge") AND ("single" OR "individual" OR "particular")	https://advance.lexis.com/document/?pdmfid=1516831&crid=bf0afa6b-566e-44c5-8378-dad13fc35997&pddocfullpath=%2Fshared%2Fdocument%2Fnews%2Furn%3AcontentItem%3A5RPF-NKS1-DY83-T08F-00000-00&pdcontentcomponentid=8076&pdteaserkey=sr11&pditab=allpods&ecomp=zznyk&earg=sr11&prid=2751c4dc-18b2-4433-aca3-d74992fef6f4
36	Navigating with ease: Visiting the West Midlands with Waze	("traffic jam" OR "traffic incident" OR "traffic delay" OR "traffic congestion" OR "road block" OR "road closure") AND ("navigation app" OR "navigation technology" OR "navigation software" OR "navigation device" OR "GPS app" OR "map app") AND ("problem" OR "issue" OR "challenge") AND ("single" OR "individual" OR "particular")	https://advance.lexis.com/document/?pdmfid=1516831&crid=5917603c-44db-48e6-8871-04586240cfba&pddocfullpath=%2Fshared%2Fdocument%2Fnews%2Furn%3AcontentItem%3A670B-11P1-F14X-V07P-00000-00&pdcontentcomponentid=343984&pdteaserkey=sr36&pditab=allpods&ecomp=zznyk&earg=sr36&prid=ad35dcf0-9cea-443f-880a-324c0fa525a3
37	Town sued for closing shortcut near George Washington Bridge; Town sued for closing shortcut near George Washington Bridge	("traffic jam!" OR "traffic incident!" OR "traffic delay!") AND ("navigation app!" OR "GPS app!" OR "map app!") AND ("cause!" OR "impact!") AND ("single" OR "individual!")	https://advance.lexis.com/document/?pdmfid=1516831&crid=d1d30270-7ee0-4e79-b020-46f26de377db&pddocfullpath=%2Fshared%2Fdocument%2Fnews%2Furn%3AcontentItem%3A5RJ7-PBG1-DY9S-T0JN-00000-00&pdcontentcomponentid=253760&pdteaserkey=sr7&pditab=allpods&ecomp=zznyk&earg=sr7&prid=e2a03062-e6a5-4df9-b50f-ef3e013c0036
38	Traffic apps cause headache for cities; Shortcuts on Waze, Google Maps clog streets	("traffic jam!" OR "traffic incident!" OR "traffic delay!") AND ("navigation app!" OR "GPS app!" OR "map app!") AND ("cause!" OR "impact!") AND ("single" OR "individual!")	https://advance.lexis.com/document/?pdmfid=1516831&crid=3590e732-943b-4bec-b673-637af903afc2&pddocfullpath=%2Fshared%2Fdocument%2Fnews%2Furn%3AcontentItem%3A5N1D-GYS1-JC8N-K0NH-00000-00&pdcontentcomponentid=8213&pdteaserkey=sr23&pditab=allpods&ecomp=zznyk&earg=sr23&prid=662b04ff-d050-4570-ac70-bcc126f039bd
39	Rat-running' increases on residential UK streets as experts blame satnav apps	("traffic jam!" OR "traffic incident!" OR "traffic delay!" OR "traffic congestion!" OR "road block!" OR "road closure!") AND ("Waze" OR "Google Maps" OR "Apple Maps" OR "Mapquest" OR "TomTom" OR "Here WeGo") AND ("neighborhood!" OR "residential area!" OR "low traffic!")	https://advance.lexis.com/document/?pdmfid=1516831&crid=4e982b7d-662c-444f-af31-4b0700d26e25&pddocfullpath=%2Fshared%2Fdocument%2Fnews%2Furn%3AcontentItem%3A60XF-D7W1-JBNF-W3K6-00000-00&pdcontentcomponentid=138620&pdteaserkey=sr8&pditab=allpods&ecomp=zznyk&earg=sr8&prid=6f7bfd84-9ec4-4aac-9d2f-62f964a9dd04
40	Map apps 'turning quiet streets into rat runs'	("traffic jam!" OR "traffic incident!" OR "traffic delay!" OR "traffic congestion!" OR "road block!" OR "road closure!") AND ("Waze" OR "Google Maps" OR "Apple Maps" OR "Mapquest" OR "TomTom" OR "Here WeGo") AND ("neighborhood!" OR "residential area!" OR "low traffic!")	https://advance.lexis.com/document/?pdmfid=1516831&crid=3cbb62db-546c-4cbc-a1f0-060f4c0d8af3&pddocfullpath=%2Fshared%2Fdocument%2Fnews%2Furn%3AcontentItem%3A5N7V-PPJ1-DY9P-N3NX-00000-00&pdcontentcomponentid=138528&pdteaserkey=sr23&pditab=allpods&ecomp=zznyk&earg=sr23&prid=cfa1af2d-4aa2-410c-b660-2dbdb0be1af3
41	Residents outrage after Waze app used to avoid traffic ends up sending Los Angeles drivers down once quiet 'hidden' street	("traffic jam!" OR "traffic incident!" OR "traffic delay!" OR "traffic congestion!" OR "road block!" OR "road closure!") AND ("Waze" OR "Google Maps" OR "Apple Maps" OR "Mapquest" OR "TomTom" OR "Here WeGo") AND ("neighborhood!" OR "residential area!" OR "low traffic!")	https://advance.lexis.com/document/?pdmfid=1516831&crid=178b418d-af29-45df-a14c-0ae7dfd0203a&pddocfullpath=%2Fshared%2Fdocument%2Fnews%2Furn%3AcontentItem%3A5DV9-47G1-F021-60SD-00000-00&pdcontentcomponentid=397135&pdteaserkey=sr46&pditab=allpods&ecomp=zznyk&earg=sr46&prid=d7674c8c-3b2f-4743-ac4d-cb5114e1d76e
42	Why Some Cities Have Had Enough of Waze	("traffic jam!" OR "traffic incident!" OR "traffic delay!" OR "traffic congestion!" OR "road block!" OR "road closure!") AND ("Waze" OR "Google Maps" OR "Apple Maps" OR "Mapquest" OR "TomTom" OR "Here WeGo") AND ("neighborhood!" OR "residential area!" OR "low traffic!")	https://advance.lexis.com/document/?pdmfid=1516831&crid=46d0bd02-9517-49ba-8f82-8616dadc5d47&pddocfullpath=%2Fshared%2Fdocument%2Fnews%2Furn%3AcontentItem%3A5S8R-1761-JCKG-J00S-00000-00&pdcontentcomponentid=297647&pdteaserkey=sr50&pditab=allpods&ecomp=zznyk&earg=sr50&prid=2d4bf41d-4f04-4760-9b52-acd3be68b530
43	People finding their 'waze' to once-hidden streets	("traffic jam!" OR "traffic incident!" OR "traffic delay!" OR "traffic congestion!" OR "road block!" OR "road closure!") AND ("Waze" OR "Google Maps" OR "Apple Maps" OR "Mapquest" OR "TomTom" OR "Here WeGo") AND ("neighborhood!" OR "residential area!" OR "low traffic!")	https://advance.lexis.com/document/?pdmfid=1516831&crid=723cca8a-572b-4176-aa0c-fa760082e8d1&pddocfullpath=%2Fshared%2Fdocument%2Fnews%2Furn%3AcontentItem%3A5DV7-KSW1-JC65-51H7-00000-00&pdcontentcomponentid=138211&pdteaserkey=sr59&pditab=allpods&ecomp=zznyk&earg=sr59&prid=2d4bf41d-4f04-4760-9b52-acd3be68b530
44	Stories from Slate	("traffic jam!" OR "traffic incident!" OR "traffic delay!" OR "traffic congestion!" OR "road block!" OR "road closure!") AND ("Waze" OR "Google Maps" OR "Apple Maps" OR "Mapquest" OR "TomTom" OR "Here WeGo") AND ("neighborhood!" OR "residential area!" OR "low traffic!")	https://advance.lexis.com/document/?pdmfid=1516831&crid=a1ffda5f-c909-4ea1-a353-271c9f0dfae3&pddocfullpath=%2Fshared%2Fdocument%2Fnews%2Furn%3AcontentItem%3A5NTD-D351-JCDF-F0X1-00000-00&pdcontentcomponentid=222770&pdteaserkey=sr67&pditab=allpods&ecomp=zznyk&earg=sr67&prid=a3187210-2b09-431a-a47e-e0d578f25676
45	Britain's new road rage: how traffic rules are tearing our neighbourhoods apart	("traffic jam!" OR "traffic incident!" OR "traffic delay!" OR "traffic congestion!" OR "road block!" OR "road closure!") AND ("Waze" OR "Google Maps" OR "Apple Maps" OR "Mapquest" OR "TomTom" OR "Here WeGo") AND ("neighborhood!" OR "residential area!" OR "low traffic!")	https://advance.lexis.com/document/?pdmfid=1516831&crid=68c0d1b4-f061-41e7-aa84-73beb01e0445&pddocfullpath=%2Fshared%2Fdocument%2Fnews%2Furn%3AcontentItem%3A63XP-WBN1-DY4H-K1WK-00000-00&pdcontentcomponentid=389195&pdteaserkey=sr71&pditab=allpods&ecomp=zznyk&earg=sr71&prid=e5b8e1d0-5c75-47c8-894b-af3037dd5aa0
46	Traffic-weary homeowners and Waze are at war, again GPS apps are steering drivers through quiet neighborhoods	("traffic jam!" OR "traffic incident!" OR "traffic delay!" OR "traffic congestion!" OR "road block!" OR "road closure!") AND ("Waze" OR "Google Maps" OR "Apple Maps" OR "Mapquest" OR "TomTom" OR "Here WeGo") AND ("neighborhood!" OR "residential area!" OR "low traffic!")	https://advance.lexis.com/document/?pdmfid=1516831&crid=309f3513-2e76-42df-ab91-d0dc6b7f5ede&pddocfullpath=%2Fshared%2Fdocument%2Fnews%2Furn%3AcontentItem%3A5K0S-62K1-DYT8-R2JK-00000-00&pdcontentcomponentid=146813&pdteaserkey=sr81&pditab=allpods&ecomp=zznyk&earg=sr81&prid=e91bd112-dcd3-41d6-88f1-a66936af02ae
47	This tiny Toronto street is choked by traffic chaos. Residents are 'fuming mad' at being trapped by daily gridlock	traffic! and navigation! and shortcut!	https://advance.lexis.com/document/?pdmfid=1516831&crid=cd0ada3d-4b9f-4502-8885-61ad8558b42e&pddocfullpath=%2Fshared%2Fdocument%2Fnews%2Furn%3AcontentItem%3A677N-84T1-JDV5-F42P-00000-00&pdcontentcomponentid=438721&pdteaserkey=sr0&pditab=allpods&ecomp=zznyk&earg=sr0&prid=e95aaacb-2048-4315-9e36-0fac0fd90968
48	NAVIGATION APPS TO BLAME FOR CRAZY CRASHES?; RESIDENTS SAY THEY'RE REROUTING TRAFFIC TO SLANTED STREET	traffic! and navigation! and shortcut!	https://advance.lexis.com/document/?pdmfid=1516831&crid=2d9b011b-dd16-432f-b212-a90f9f0150a4&pddocfullpath=%2Fshared%2Fdocument%2Fnews%2Furn%3AcontentItem%3A5S34-6RV1-JC85-K14G-00000-00&pdcontentcomponentid=8277&pdteaserkey=sr40&pditab=allpods&ecomp=zznyk&earg=sr40&prid=ac74fdbb-863a-427a-8087-1a8542d4ef43
49	Block off our streets, say residents of the satnav rat runs	("traffic jam!" OR "traffic congest!" OR "traffic snarl!" OR "road block!" OR "road closure!" OR "traffic disruption!") AND ("navigation app!" OR "navigation software!" OR "GPS app!" OR "map app!" OR "location-based app!" OR "location service!") AND ("congestion!" OR "delay!" OR "backup!" OR "gridlock!" OR "standstill!")	https://advance.lexis.com/document/?pdmfid=1516831&crid=73cfa5f5-ddea-4e06-8088-1c24048624b5&pddocfullpath=%2Fshared%2Fdocument%2Fnews%2Furn%3AcontentItem%3A5R9K-BJ61-JBVM-Y4GP-00000-00&pdcontentcomponentid=8109&pdteaserkey=sr0&pditab=allpods&ecomp=zznyk&earg=sr0&prid=8eff3e79-1cb8-4a94-a66c-2bd7baaaa6af
50	Rat-running' increases on residential UK streets as experts blame satnav apps	lowtraffic neighborhood!	https://advance.lexis.com/document/?pdmfid=1516831&crid=e76f7875-a8c7-4888-bcfc-1c1ecce561c7&pddocfullpath=%2Fshared%2Fdocument%2Fnews%2Furn%3AcontentItem%3A60XF-D7W1-JBNF-W3K6-00000-00&pdcontentcomponentid=138620&pdteaserkey=sr14&pditab=allpods&ecomp=zznyk&earg=sr14&prid=3b324937-5265-4e20-8c4b-b303827bf528
51	This Town Will Fine Nonresidents Who Drive Through During Rush Hour	("rat run!" OR "clog! street!" OR "driveway!" OR "street closing!") AND ("navigation app!" OR "navigation software!" OR "GPS app!" OR "map app!" OR "location-based app!" OR "location service!" OR "satnav app!" OR "waze shortcut!")	https://advance.lexis.com/document/?pdmfid=1516831&crid=4d952a34-a64e-4ad7-827b-20a8ae33b6fa&pddocfullpath=%2Fshared%2Fdocument%2Fnews%2Furn%3AcontentItem%3A5RD4-WHB1-F03R-N2KM-00000-00&pdcontentcomponentid=299488&pdteaserkey=sr21&pditab=allpods&ecomp=zznyk&earg=sr21&prid=f676429b-3694-4298-96ed-2a34bc6a7044
52	Block off streets to stop smart apps turning sleepy roads into polluted rat runs, say campaigners	("rat run!" OR "clog! street!" OR "driveway!" OR "street closing!") AND ("navigation app!" OR "navigation software!" OR "GPS app!" OR "map app!" OR "location-based app!" OR "location service!" OR "satnav app!" OR "waze shortcut!")	https://advance.lexis.com/document/?pdmfid=1516831&crid=b123bc69-ba27-4605-8e60-2a9770bcdff8&pddocfullpath=%2Fshared%2Fdocument%2Fnews%2Furn%3AcontentItem%3A5R9F-NWF1-F021-62SB-00000-00&pdcontentcomponentid=389195&pdteaserkey=sr41&pditab=allpods&ecomp=zznyk&earg=sr41&prid=82706c99-b2c3-4050-979c-2800dd11c34e
