# Supplementary material for: Traffic jam by GPS: A systematic analysis of the negative social externalities of large-scale navigation technologies
Source: PLoS One. 2024 Aug 6;19(8):e0308260. doi: 10.1371/journal.pone.0308260 (PMC11302916; doi:10.1371/journal.pone.0308260)
Supplement: S2 File — (XLSX) [file pone.0308260.s002.xlsx]

## Sheet: keywords
Allowed Keywords	Not Allowed
navigation	trial
navi	free
waze	premium
google maps	airlines
apple maps	aircraft
tomtom	flight
map	keynote
baidu	self-driving
gaode	speed trap
AI	speed cam
congestion	trademark
routing	partner
rerouting	patent
traffic	toll
traffic jam	ride-sharing
chaos	music
rat run/rat-run	prank
problem	shopping
neighborhood/neighbourhood	indoor
street	leonia
block
side street
residential
area
traffic-calmed
urban
village
route
city
silent
quiet
danger
noise
app
real-time
fastest
hazard
secluded
commute
issue
challenge
cause
impact
hidden
secret
delay
backup
cut-through
road
closure
outsider
clog
closing
driveway
shortcut/short-cut
gridlock
standstill
incident
traffic snarl
disruption
bumper-to-bumper
low traffic/lowtraffic
gps
mapquest
Here WeGo
technology
software
device
location-based
location service
single
individual
particular
waze craze
resident
shortcut-seeker
Waze-led
predict
flow
commute hour
sat nav/satnav
back street
app-driven
bumper-to-bumper
car
GPS-enabled
dirt
safety
traffic-clogged
traffic-choked
nightmare
technology-driven
