# Supplementary material for: Traffic jam by GPS: A systematic analysis of the negative social externalities of large-scale navigation technologies
Source: PLoS One. 2024 Aug 6;19(8):e0308260. doi: 10.1371/journal.pone.0308260 (PMC11302916; doi:10.1371/journal.pone.0308260)
Supplement: S3 File — (XLSX) [file pone.0308260.s003.xlsx]

## Sheet: Search Term A - Analysis 
ID	Title	Relevant		Relevant articles of all 1000 articles
1	1.Sat Navs turn residential streets into rat-runs as traffic on minor roads rockets by 72% in a decade - while dropping on major routes, NEWS; Version:1,	1		Sum	70
2	2.Sat navs turn residential streets into rat runs, NEWS; Version:1,	1		Precision	0.07
3	3.This is Acacia Avenue, not the A1! Sat navs turn residential streets into rat runs, NEWS; Pg. 4,	1
4	4.4 Best Map Apps For Navigation and Traffic, ,	0
5	5.3 Alternatives to Google Maps Everyone Should Know, ,	0
6	6.Locals only: St Peters residents aim to strike against rat-runners, ,	1
7	7.Uri Levine (Waze): Cars take up 1% of Earth's surfaceGLOBAL MOBILITY CALL, NEWS,	0
8	8.Uri Levine (Waze): 1% of the earth's surface is occupied by carsGLOBAL MOBILITY CALL, NEWS,	0
9	9.Working towards a greener and safer Royal Greenwich - have your say, ,	1
10	10.Residential streets turned into 'rat runs' after closure of Market Hill, ,	0
11	11.Waze Pushes Crowdsourcing For Petrol Pump Data, ,	0
12	12.MOCCAE launches SENIAR navigation app for UAE, ,	0
13	13.Can AI really solve Britain's traffic problems?, ,	0
14	14.Which are the most policed roads in the UK -and where has most crashes, UK & WORLD NEWS; Version:1,	0
15	15.Man Carts 99 Phones To Create Traffic Jams On Google Maps, ,	0
16	16.Navigation Apps Making Secret Shortcuts Very Public in Communities, NEWS; Domestic,	1
17	17.Why Google Maps Shut Down Its Live Traffic Feature in Ukraine, ,	0
18	18.Toronto tops list of hardest cities to navigate, TORONTO &; GTA,	0
19	19.Waze's algorithm 'went crazy' and started sending people the wrong way, ,	0
20	20.Chris Boardman to lead new walking and cycling body in England, UK NEWS; Version:1,	0
21	21.Fake traffic jam, vandalised Android logo: Every time pranksters tricked Google Maps before its anniversary, TECH AND GADGETS,	0
22	22.Three dead, two critically hurt, after two crashes in Waikato, NATIONAL,	0
23	23.Why Navigation Apps, Working Properly, Can Make Traffic Flows Worse -- And What To Do About It, ,	1
24	24.The Latest: Town's app-fueled traffic restrictions debut, STATE AND REGIONAL,	1
25	25.Low traffic zones 'force cars into streets where poorer people live', NEWS; Pg. 12,	1
26	26.Bing Maps Adds Distance Calculator, Gas Price Finder & More, ,	0
27	27.The Latest: Town's app-fueled traffic restrictions debutThe Latest: Town's app-fueled traffic restrictions debut, INTERNATIONAL,	1
28	28.Critics of UK low-traffic schemes told that 25,000 filters already existed, ENVIRONMENT; Version:2,	1
29	29.Google's Waze Navigation Rerouting AI Directed Drivers Into The Fiery Hell Of California Wildfires, ,	0
30	30.SK, KT, LG vow to offer seamless telecom service during Seollal, ,	0
31	31.Survey: What a New Start on Australian Roads After Corona Looks Like - Traffic Index by Kapsch, ,	0
32	32.Google Maps rolls out location sharing notifications, immersive views and better bike navigation, ,	0
33	33.When Apps Send Traffic to Your Neighborhood, Section A; Column 0; Editorial Desk; Pg. 22,	1
34	34.Nexit Provides Relief from High Gas Prices, ,	0
35	35.Texas A&M: Caution - Navigation Tools Could Steer Drivers to Shortest, But Not Safest Route, ,	0
36	36.Google's Waze ending carpooling app next month, ,	0
37	37.New Jersey Town Retaliates Against Waze Navigation Users That Induce Traffic Nightmares, ,	1
38	38.New Jersey town restricts street access for visitors as navigation apps send THOUSANDS of drivers down its tiny side streets, NEWS; Version:4,	1
39	39.EDITORIAL - Third worst in Asia, ,	0
40	40.Fastest GPS routes are risky, ,	0
41	41.ISI provides winter clothes, navigation app to terrorists to infiltrate J&amp;K, ,	0
42	42.A Silicon Valley suburb turns to Waze to curb traffic and finds a bigger jam, ,	1
43	43.Beset by traffic via navigation apps, town restricts access, PMN NEWS,	1
44	44.Google Maps is giving out potentially fatal directions to mountain climbers, ,	0
45	45.NAVIGATION TOOLS COULD BE POINTING DRIVERS TO THE SHORTEST ROUTE BUT NOT THE SAFEST, ,	0
46	46.Westbound I-285 lane closure will come Oct. 22, ,	0
47	47.N.J. town fights traffic apps, NEWS; Pg. B4,	1
48	48.REVEALED: How long traffic jams will add to your journey in Wirral, ,	0
49	49.Guest Commentary: Fixing the Mace Mess - The Big Picture, ,	1
50	50.Green cabs rip off riders with tampered meters, ,	0
51	51.REVEALED: How long traffic jams will add to your journey in Halton, ,	0
52	52.NAVIGATION APPS TO BLAME FOR CRAZY CRASHES?RESIDENTS SAY THEY'RE REROUTING TRAFFIC TO SLANTED STREET, ,	1
53	53.What are the environmental pros and cons of so many of us relying on GPS apps, ,	1
54	54.Revealed: How long traffic jams will add to your journey in Nottinghamshire, ,	0
55	55.40 minutes to go 1.4km: Where 'rat runners' create ACT traffic hell, ,	0
56	56.Navigation apps like Waze despatched commuters into flames, drivers say, ,	0
57	57.Revealed: How long traffic jams will add to your journey in South Tyneside, ,	0
58	58.Revealed: How long traffic jams will add to your journey in Lancashire, ,	0
59	59.How long traffic jams will add to journeys for Hartlepool motorists, ,	0
60	60.'Segment' plan to prevent rat runs through city centreArea within middle ring road to be split into seven zones, NEWS; Pg. 4,	0
61	61.How long traffic jams will add to your journey in Warrington, ,	0
62	62.I-285 lane closures could last 8 months, ,	0
63	63.Leonia city closes roads to outsiders due to heavy traffic problems, ,	1
64	64.REVEALED: How long traffic jams will add to your journey, ,	0
65	65.Lawmakers cool on 2-day number coding scheme, ,	0
66	66.How a man 'fooled' Google Maps using 99 smartphones, ,	0
67	67.Sygic launches navigation app for city management, ,	0
68	68.Sygic smart Mobility Platform to Tackle Traffic Congestion Through MS Azure, ,	0
69	69.Drivers delayed by 29 seconds for every mile they travel in Worcestershire, ,	0
70	70.'Rat runners' cheese off Throsby folk, NEWS; Pg. 3,	0
71	71.Google Maps is now more useful than ever following the release of iOS 12, ,	0
72	72.Google Maps for indoor navigation is already here, you've just never heard of it, ,	0
73	73.LAPD warns that navigation apps are steering people to neighborhoods on fire, ,	0
74	74.Can you guess how many seconds you are at a standstill?, ,	0
75	75.Sygic Offline Maps for Apply CarPlay and iPhone with iOS 12, ,	0
76	76.Waze sent drivers into L.A. fires, drivers and police warn, ; Pg. Z5,	0
77	77.Revealed: How much time you spend stuck in traffic, ,	0
78	78.Ford's found a way for iPhone users to project Waze on their dashboard screen., CARS,	0
79	79.PHVG introduces new version of navigation app 'Mina Locator', ,	0
80	80.Google Maps is the best navigation app but for India it can still be better, ,	0
81	81.Waze has been updated to better rival Google Maps, ,	0
82	82.Crossrail could boost London economy through lower traffic, says exec at Google-owned Waze, BUSINESS; Version:2,	0
83	83.How this app you are using on your phone may earn Google billions, GADGETS NEWS,	0
84	84.Waze rerouting prompts New Jersey suburb to impose fines on non-residents using its streets, ,	1
85	85.Views wanted on 'active neighbourhood' plans for section of Leigh town centre, ,	0
86	86.RISE CHALLENGE WINNER, FLOODMAPP, LAUNCHES WORLD-FIRST INTEGRATION WITH WAZE TO HELP DRIVERS, ,	0
87	87.What can happen to us if we never question what Google Maps tells us, ,	0
88	88.Dan Fumano: 'Rat-running' and 'the price of anarchy': Vancouver copes with GPS-enabled cars, LOCAL NEWS,	1
89	89.North Rim highway closed for winter; caution on routes urged, STATE AND REGIONAL,	0
90	90.Georgia Department of Transportation plans long-term Interstate 285 lane reductions, STATE AND REGIONAL NEWS,	0
91	91.Go A More Eco-Friendly Route With Google Maps, Now In Europe, ,	0
92	92.Fears traffic changes will create 'rat run' near busy school, ,	0
93	93.PNP cracks down on wang-wang, blinkers, escorts, ,	0
94	94.On vacation? Five tricks to get more out of the Waze browser, ,	0
95	95.Friendly signage on way to Jersey borough that closed roadsFriendly signage on way to Jersey borough that closed roads, INTERNATIONAL,	1
96	96.Philippines: DOTr asks Google to include PH bike lanes in Google Maps, GENERAL NEWS,	0
97	97.Waze just launched an awesome new feature that Google Maps should totally steal, ,	0
98	98.The incredibly steep L.A. street that is being inundated with inexperienced drivers following navigation apps- and it's driving the residents insane, NEWS; Version:3,	1
99	99.Friendly signage on way to Jersey borough that closed roads, DOMESTIC NEWS,	1
100	100. Waze's review of Manila's traffic condition 'a waste': Palace, ,	0
101	1.Huawei's Petal Maps 2.0 adds "Lane Guidance" and "Offline Map" features to help users save time and explore the world safely, ,	0
102	2.Brazil's fuel demand surpasses 2019 levels, with more growth for 2021, ,	0
103	3.Mobile map for Tianjin toilets shows those who need to go, where to go, ,	0
104	4.IT CRAFT Tells: How Businesses Can Use an Indoor Navigation App, ,	0
105	5.Citymapper launches first ever crowdfunding campaign and reveals expansion plans, BUSINESS; Version:1,	0
106	6.Philippines: Waze's review of Manila's traffic condition 'a waste': Palace, GENERAL NEWS,	0
107	7.Check out the average speed drivers do on Dorset's A-roads (the answer may surprise you), ,	0
108	8.Google Maps: how to easily find out the height of a place using the application?, ,	0
109	9.Brazil, a bright spot for oil demand outside Asia, ,	0
110	10.Low-traffic schemes planned to cut pollution and rat-running, ,	0
111	11.Town that closed streets to commuters gets court reprieve, STATE AND REGIONAL,	0
112	12.Lane closures on I-285 to stymie traffic for at least 8 months, ,	0
113	13.Sygic introduces new platform to improve traffic management, CIVIL ENGINEERING; Technology & Telecommunications,	0
114	14.Residents say why they hate scheme to close roads and reduce parking, ,	0
115	15.Finding parking in Kuwait City not a walk in the park!, ,	0
116	16.Brazil Is a Lone Bright Spot for Oil Demand Outside of Asia, PMN BUSINESS,	0
117	17.Will AMLO arrive at AIFA from the Zócalo in 30 or 40 minutes? Waze and other apps say it can't be done, ,	0
118	18.Road construction in your Barrie neighbourhood, including Reid Drive, NEWS,	0
119	19.Jinan the worst, as traffic worsens in 32 of China's cities, ,	0
120	20.Coronavirus: Camden responds to COVID-19 pandemic (Updated 12-06-20), ,	0
121	21.UK reported third congested nation in Europe, TRAVEL & TOURISM; Road,	0
122	22.Why you can't always trust your map app, BUSINESS; Pg. B1,	0
123	23.Good views, wildlife and a pub help make up the perfect walk, Pg. 13,	0
124	24.Microsoft Debuts Path Guide For Indoor Navigation, ,	0
125	25.Petal Maps by Huawei enhances features for a seamless offline navigation experience, ,	0
126	26.School reopening leads to heavy traffic jams, ,	0
127	27.Lowe's introduces augmented reality search tool for stores, ,	0
128	28.Police cordon off Dudley street after 'gunshots fired', BLACK COUNTRY; Version:1,	0
129	29.Traffic gets heavier in third of cities; Jinan ranks worst, ,	0
130	30.WAZE ADDS CLEAN AIR ZONES IN BATH AND BIRMINGHAM TO ITS MAP, HOME NEWS,	0
131	31.3 QUESTIONS: WHAT A SINGLE CAR CAN SAY ABOUT TRAFFIC, ,	0
132	32.Hanover & Tarner Liveable Neighbourhood Project goes before councillors, ,	0
133	33.Road closures in your Barrie neighbourhood, including St Vincent St, NEWS,	0
134	34.Highways England apologises after tweet 'encourages rat run', NEWS,	1
135	35.Chicago might consider Evanston-style snow plowing, ,	0
136	36.Traffic in Blackpool is TWICE as bad as rest of country new report shows, ,	0
137	37.VW Passat to feature MIB3 from Preh Car Connect, ,	0
138	38.Waze California Wildfire Snag Reminds Business Travelers of Downside to Nav Apps, ,	0
139	39.I-84 CLOSED IN EASTERN OREGON, ,	0
140	40.This map shows plans for Low Traffic Neighbourhoods across Oxford, ,	0
141	41.I-70 THROUGH GLENWOOD CANYON CLOSED DUE TO SEVERAL DEBRIS FLOWS, ,	0
142	42.Problems with Waze have caused one New Jersey town to take extreme measures, ,	0
143	43.All you need is a bunch of smartphones to ruin Google Maps for everyone else, ,	0
144	44.No U-turn on new route to Welford RoadPUTNEY ROAD IS TO BE OPENED UP TO TRAFFIC, NEWS; Pg. 11,	0
145	45.Waze washed out by Tel Aviv floodThe social navigation app collapsed in the Tel Aviv traffic chaos and advised drivers to use the closed Ayalon highway., ,	0
146	46.You can now explore major world cities in 3D with Apple Maps, ,	0
147	47.Google Maps is making road travel easier with new updates, ,	0
148	48.A New Jersey suburb wants to fine you $200 for driving through during rush hour, US,	1
149	49.This new Google Maps feature will help prevent accidents, ,	0
150	50.KnowWake announces commitment to boating, yachting, sailing, and maritime law enforcement communities by expanding into the Caribbean and Hawaiian Island chains, ,	0
151	51.Google Maps update means you may NEVER have to wait for a restaurant table ever again, ,	0
152	52.Philadelphia piloting smart loading zones with Sidewalk Labs tech, PITTSBURGH NEWS & US NEWS,	0
153	53.Home improvement retailer launches AR in-store navigation app, ,	0
154	54.My View: The Proposed Fixes by Caltrans May Not Correct Traffic Problems in Davis, ,	0
155	55.PORTLAND STATE UNIVERSITY RESEARCHERS' WORK 1ST STEP IN DEVELOPING ACCESSIBLE NAVIGATION APPS FOR ALL, ,	0
156	56.Facebook eyes $1bn deal for GPS app Waze, ,	0
157	57.Fastest GPS routes may have higher crash risk, ,	0
158	58.Citymapper voice instructions let you navigate with your phone in your pocket, ,	0
159	59.Think twice before hiking with Google Maps, ,	0
160	60.Not covering their tracksRailroad crossings pose danger; navigation apps aren't helping, NEWS; Pg. 6,	0
161	61.Readers support low traffic neighbourhoods ahead of 2022 local elections in survey, HOME; Version:3,	0
162	62.These are the roads where a new 20mph speed limit could be introduced, ,	0
163	63.How Google Maps Will Help You Avoid Coronavirus on Summer Vacation, ,	0
164	64.Here's how cities can keep congestion reduced post-coronavirus, ,	1
165	65.ROAD TRIPPIN' MAY GET EASIER, THANKS TO THESE UVA STUDENTS, ,	0
166	66.Pedestrians prioritised in new proposals, ,	0
167	67.DANGEROUS JOY RIDEPOLICE SEARCH FOR DRIVER THAT SENT TESLA AIRBORNE, ,	0
168	68.4 ways Google Maps needs to improve now, TECH LATEST, TECH LATEST & WEB 2.0 NEWS,	0
169	69.Waze Vs Google Maps: What Are The Differences., ,	0
170	70.New Ride-Sharing App Less Raises $19 Million In First Funding Round, ,	0
171	71.HERE powers BMW Maps with Predictive Routing, ,	0
172	72.How To Save Gas Money, ,	0
173	73.World: This app uses AR, '3D sound' and a camera to guide blind people around big cities, GENERAL NEWS,	0
174	74.Rat run roads in Poole to be turned into 20mph zones, NEWS,	0
175	75.Wigan pedestrians prioritised in new proposals, ,	0
176	76.Weary commuters turn to Waze, Angkas, ,	1
177	77.Monday Morning Thoughts: Proposal Won't Solve Mace Problems, Could Make It Worse, ,	0
178	78.Lewisham 'carefully considering' Hither Green LTN proposals, ,	0
179	79.Google Maps unveils three new features, two are rolling out now, ,	0
180	80.ADOT TO CLOSE STATE ROUTES 366, 473 FOR THE WINTER ON MONDAY, NOV. 16, ,	0
181	81.Happy birthday! Google Maps revolutionized navigation 15 years ago, ,	0
182	82.'Low Traffic Neighbourhood' plan 'grinds to a halt', ,	0
183	83.Waze: Holiday traffic worst in PHL, especially in provinces, ,	0
184	84.6 Google Maps Tricks to Use This Weekend - CNET, ,	0
185	85.Navigation tech brings twists, turns Digital maps may cause problems, MONEY; Pg. C1,	1
186	86.Russian Federation : Traffic police opened the installation site of all cameras in Russia, ,	0
187	87.Digital Map Market worth $29.4 billion by 2024, ,	0
188	88.Transport truck navigation apps don't warn drivers about low bridge in Esquimalt, NEWS,	0
189	89.MG HS Plus EV has some minuses Spec is good, but tech is laggy and clunky First impressions , MOT; Pg.	0
190	90.TomTom Expands Its Global Traffic Footprint to 64 Countries, ,	0
191	91.Realities of app-cab rideshare, ,	0
192	92.This app uses AR, ‘3D sound’ and a camera to guide blind people around big cities, ,	0
193	93.Map shows plan to stop cars moving through Birmingham, MIDLANDS NEWS; Version:1,	0
194	94.Top 5 Best GPS Apps For Android, ,	0
195	95.Car navigation tech brings new twists and turns to drivingCar navigation tech brings new twists and turns to driving, LIFESTYLE,TRAVEL,	1
196	96.TomTom to Power MICHELIN's Mobile App for Truckers Providing Best-in-Class Routing, ,	0
197	97.Navigation app Waze introduces new feature for drivers to avoid 'difficult intersections', ,	0
198	98.Car navigation tech brings new twists and turns to driving, PMN BUSINESS,	1
199	99.ROAD TRIPPIN' MAY GET EASIER, THANKS TO THESE UNIVERSITY OF VIRGINIA STUDENTS, ,	0
200	100.Digital Map Market Overview and Industry Trends, Opportunities, Geographic Analysis by 2024, ,	0
201	1.Apple Maps turn-by-turn navigation now works in the UAE, ,	0
202	2.Community take on 'dangerous' rat run in East Oxford, ,	0
203	3.Is village going to become a rat run to relieve traffic?, FEATURES; Pg. 15,	0
204	4.Of Map Apps and Traffic Jams, ,	1
205	5.No signages for alternate routes to avoid traffic jams on Derabassi-Chandigarh highway, CHANDIGARH,	0
206	6.Fiery semi crash claims driver's life, closes down I-80 east of Salt Lake City, NEWS; State,	0
207	7.Map My Meet, an Invitation, Coordination and Navigation App, Allows Users to Send e-Invite with Driving Directions for Social Events and Business Meetings, ,	0
208	8.City Proposes Revisions for Mace Blvd. Corridor, ,	0
209	9.Google launches bike navigation feature in Israel, ,	0
210	10.Colwood launches new traffic dashboard, NEWS; Pg. A4,	0
211	11.Don't rely on navigation apps, IDF says, again, after latest rescue, ,	0
212	12.Microsoft announces 11 new AI for Accessibility grantees, ,	0
213	13.New app to warn women about Scottish sex attack black spots, ,	0
214	14.-Markets and markets-Digital Map Market worth $ 29.4 billion by 2024, ,	0
215	15.Proposal to turn neighbourhood into a 20mph zone, ,	0
216	16.Work will remove cycling 'barrier'bike contraflows for one-way streets, NEWS; Pg. 9,	0
217	17.No timeline for reopening of I-70 at Glenwood Canyon, ,	0
218	18.How to navigate the ULEZ zone and avoid getting charged with live map, ,	0
219	19.Public invited to share their views on extending the 20mph zone in Broadstone, ,	0
220	20.County gets an extra £800,000 government funding for pedestrians and cyclist projects, HEALTH AND FITNESS HEALTH COUNCIL TRAFFIC AND TRAVEL NEWS CYCLING,	0
221	21.New Google Maps Update Simplifies Access To Commute Data, ,	0
222	22.New bid to keep heavy lorries out of pollution-hit Storrington, NEWS HUMAN INTEREST SITE ROOT,	0
223	23.Hey Google, hide the rat run, MAI; Pg. 42,	1
224	24.KnowWake Announces Expansion into the Caribbean & Hawaiian IslandsKnowWake continues to grow its global boating community by officially expanding into Caribbean and the islands of Hawaii., ,	0
225	25.Why Waze Isn't the Best Choice for Commuters During Early Stages of Wild Fires: Check Better Sources, ,	0
226	26.Stay safe on your mountain trip this monsoon, CALCUTTA TIMES,	0
227	27.When street names switch, can apps keep up? The case of Jefferson Davis Highway., BUSINESS; Pg. 0,	0
228	28.mapNdrive Helps People Go Places Together and See Where Everyone is at All Times, ,	0
229	29.Transjakarta Bus Real-Time Tracking Service Available via Google Maps, Laila Afifa, WebNews - English, August 4, 2022 Thursday https://en.tempo.co/read/1619285/transjakarta-bus-real-time-tracking-service-available-via-google-maps	0
230	30.'Map My Meet' will enable sending invites for social events, ,	0
231	31.Google Maps rolls out Insights tool to help users keep track of their movement every month, ,	0
232	32.N.Y. City Department of Parks & Recreation Launches First-Ever Orienteering Course at Alley Pond Park in Queens, ,	0
233	33.BBC Radio 4 - 4:42 PM GMT, U.K. NATIONAL RADIO,	0
234	34.Digital Map Market projected to reach USD 29.4 billion by 2024, with a CAGR of 16.2%, ,	0
235	35.Mace Blvd Redesign Comes Back before Council, ,	1
236	36.TomTom Expands Its Global Traffic Footprint to 64 CountriesOn a mission to fight traffic congestion and improve mobility across the world, TomTom extends TomTom Traffic to countries from Eastern Europe and the Middle East, ,	0
237	37.The Reading streets that could be getting new 20mph speed limits, READING & BERKSHIRE NEWS;Version:1,	0
238	38.Revised Edinburgh traffic plans 'still need public consultation', CORONAVIRUS TRAFFIC AND TRAVEL,	0
239	39.Apple Maps Not Working in Canada and Beyond: Search, Navigation is Down, ,	0
240	40.Google Maps will now show you estimated toll price of your route: How to use, ,	0
241	41.LETTERS: Block left turns at Highway 15 intersection, OPINION,	0
242	42.ARMY ANTI-TERRORISM TECHNOLOGY HELPS PINPOINT COVID-19 CASES, ,	0
243	43.Traffic experts seek to halt rapid rise of the 'rat-runners', CITY; Pg. A1 ,	1
244	44.More than 70 construction projects will clog downtown Portland this summer, ,	0
245	45.Army's anti-terrorism technology chasing COVID-19, ,	0
246	46.Google Maps on Android is getting a nearby traffic feature, ,	0
247	47.Take care on outback track, ,	0
248	48.Google's Waze expands carpooling service throughout U.S., NEWS; Pg. A10,	0
249	49.Congestion Forecast Service Use Spikes amid Coronavirus Scare, ,	0
250	50.Applications of immersive technologies in smart cities, ,	0
251	51.Pedestrians to be told to cross street, smartly, ,	0
252	52.Celebrating Recycling Routes, ,	0
253	53.New measures to help social distancing in Preston being introduced, ,	0
254	54.Residents victorious in stopping Letham Mains traffic from using narrow lane, ,	1
255	55.Tech helps residents in virus fight, ,	0
256	56.Palestinian cyclists say attacked by Israeli settlers after trail app led them astray, WORLD,	0
257	57.Browsing your saved spots on Google Maps just got a lot simpler, ,	0
258	58.Caught in traffic flood ahead of rainy season, ,	0
259	59.SK Telecom’s T Map to help Grab drivers in Singapore to navigate, ,	0
260	60.Manila seen as worst city, ,	0
261	61.Trimble Debuts Over-The-Air Software Updates for CoPilot Truck App on Android, ,	0
262	62.Andréa Nakane: Kindness at the Wheel Creates Greater Safety for All, ,	0
263	63.Those who blocked CS11 should 'reflect hard' as more risk future injuries or death, LET,	0
264	64.Slower speed limit introduced across neighbourhood, ,	0
265	65.Digital Map Market Worth $29.4 Billion by 2024 - Exclusive Report by MarketsandMarkets(TM), ,	0
266	66.Road closures schedule for City of Barrie, including Wellington St E, NEWS,	0
267	67.Tourism: Local cycling routes hit the mark in new documentary, ,	0
268	68.Navigation apps like Waze may NOT be reliable for steering you out of a disaster, experts warn, SCIENCE; Version:1,	0
269	69.How Google's new Waze carpooling service works, BUSINESS; Pg. 0,	0
270	70.United States : Trimble Debuts Over-The-Air Software Updates for CoPilot Truck App on Android, ,	0
271	71.Chinese mapping app provides environmental information, encourages low-carbon travel, CHINA NEWS,	0
272	72.Google Maps will send motorists on slower routes if it is better for the environment, TECHNOLOGY; Version:1,	0
273	73.Skyway patrols, app to guide fans in urban labyrinth, NEWS; Pg. 1A,	0
274	74.Palestinian Cyclists Attacked by Israeli Settlers after Trail App Led them Astray, ,	0
275	75.Early impacts of COVID-19 on Digital Map Market Exclusive Report by MarketsandMarkets™, ,	0
276	76.Trimble and Totalmobile Assigned HS2 Contract from Civil Engineering Contractor EKFB, ,	0
277	77.2019 General Assembly session - privatizing public roads in McLean, Va, ,	1
278	78.Wigan road trips are getting slower, data reveals, ,	0
279	79.Michigan rolls out new safety measures for emergency vehicles, INTERNATIONAL NEWS,	0
280	80.Rail Crossing Warnings Sought for Mapping Apps, Section A; Column 0; Business/Financial Desk; Pg. 1,	0
281	81.Brackenbury residents to help solve traffic and air quality issues, ,	0
282	82.Controversies linked to driving app Waze, ,	1
283	83.Los Angeles councilman says Waze causing traffic headaches, PMN BUSINESS,	1
284	84.Waze's new feature alerts drivers about approaching difficult intersection, ,	0
285	85.X-ray of the chronic traffic jam in the accesses to Barcelona, ,	0
286	86.Crowdsourcing for Operations, ,	0
287	87.Stay safe on your mountain trip this monsoon with these tips, CHENNAI TIMES,	0
288	88.'Our community's strength is in its diversity', LET,	0
289	89.AAA projects record 107M holiday travelers, ; Pg. Z1,	0
290	90.Waze to help drivers avoid tough intersections: Does GPS make us safer?Navigation app Waze has unveiled a new feature that will help drivers avoid difficult intersections, the latest technological attempt to make the roads safer., Technology,	0
291	91.Road closures schedule for Waterloo Region, including At 244 Northumberland St, beginning the week of Apr. 22, NEWS,	0
292	92.Villagers call for Hampshire County Council to lower speed limit to 20mph, ,	1
293	93.Google Maps can now speak place names in local languages to help you travel conveniently, ,	0
294	94.Mapped -All 22 sites in Solihull where speed limits are set to be cut, TOPIC -SOLIHULL; Version:1,	0
295	95.One in five motorists say they're 'happy' with the state of the UK's roads, ,	0
296	96.UK’s Virgin Trains unveils new Explorer navigation app, TRANSPORT AND LOGISTICS; Rail,	0
297	97.Rail Crossing Warnings Are Sought for Mapping Apps, TECHNOLOGY,	0
298	98.Road rage over Dundee City Council's snub to InvergowrieCarse of Gowrie councillor says new lights will affect Perth and Kinross village, NEWS,LOCAL NEWS; Version:1,	0
299	99.SK Telecomâ€™s T Map to help Grab drivers in Singapore navigate , ,	0
300	100. A litany of woes with highway, NEWS; Pg. 3,	0
301	1.A249 closures yet to be rescheduled, ,	0
302	2.Jewish-Arab school in Jerusalem targeted on Google-owned GPS app, WORLD,	0
303	3.Pre-work on the Rocheport Bridge replacement to begin Thursday, ,	0
304	4.HC seeks Centre, AAP govt stand on rainwater harvesting, easing traffic jams in monsoons, ,	0
305	5.Waze's new trip preview feature explains why you need to take a detour on your drive, ,	0
306	6.Why artificial intelligence and machine learning will be central to industry's growth, ,	0
307	7.This tech startup is launching a hipster bus route in London, TECHNOLOGY,	0
308	8.Digital maps can steer you wrong, A; Pg. 6,	0
309	9.Google's testing a new app that takes the pain out of the NYC subway, ,	0
310	10.App boosts access to famous warriors, ,	0
311	11.NOVATEK Creates Shipping Joint Venture with Sovcomflot, ,	0
312	12.These two new Google Maps features will help users on their daily commute, ,	0
313	13.6 foreign tourists mistaken as braid cutters rescued: Police, ,	0
314	14.A look at the Lee Green LTN ten weeks on, ,	0
315	15.KL: The world's ugliest (and most beautiful) city - Terence Tang, ,	0
316	16.Trimble and Totalmobile Awarded HS2 Contract from Civil Engineering Contractor EKFB, ,	0
317	17.Get real-time road and traffic conditions with the new Alaska 511 system, ,	0
318	18.United States : Navmii GPS Live by DataArt: iPhone Navigation App Hits Europe for $5 Per Country, ,	0
319	19.Apple Maps Gains Turn-by-Turn Directions for India, ,	0
320	20.One of the Google Maps features you can't use right now just launched in more markets, ,	0
321	21.These two new Google Maps features will help users on their daily commute, GADGETS NEWS,	0
322	22.Qalandiya drama not the first Waze controversy, ,	0
323	23.Litany of woes with highway options in the mountains, ,	0
324	24.Sanef and the application Waze have joined forces to improve traffic information in real time, ,	0
325	25.Apple CarPlay to offer Google Maps and Waze, ,	0
326	26.Misguided map quests Crowdsourced data submitted by ordinary people can make today's guidance more like Wikipedia than Rand McNally, E; Pg. 008,	0
327	27.Apple Maps Now Supports Transit in Estonia and Rome, Italy, ,	0
328	28.Travelers report monumental traffic jams on the Bogotá - Girardot highway at the beginning of the San Pedro and San Pablo Bridge, ,	0
329	29.Google Maps vs Waze, ,	0
330	30.Sanef and the application Waze have joined forces to improve traffic information in real time, ,	0
331	31.Residents asked for suggestions on helping to keep Bury cycling and walking, ,	0
332	32.Google announces six new features for Android, all landing this summer, ,	0
333	33.Litany of woes with highway options, ,	0
334	34.Rekor Subsidiary Waycare Named to the ITS World Congress 2021 Hall of Fame, ,	0
335	35.Google Maps - Why Waze Adopted its Features?, ,	0
336	36.Navmii GPS Live by DataArt: iPhone Navigation App Hits Europe for $5 Per Country, ,	0
337	37.Waze: Manila has worst traffic on earth, ,	0
338	38.Warner Bros. plans $100 mn cable car to Hollywood sign, CINEMA,	0
339	39.Litany of woes with highway options, ,	0
340	40.This tech startup is launching a hipster bus route in London, ,	0
341	41.PUBLIC PARTICIPATION IMPROVES THE J CHURCH TRANSFER, ,	0
342	42.Residents flag speeding, NEWS; Pg. 7,	1
343	43.Warner Bros. plans $100 mn cable car to Hollywood sign, ,	0
344	44.Spaces for People Project Progresses at Dennistoun, ,	0
345	45.Motorists crawl at average speed of 23mph on A-roads, ,	0
346	46.Rekor Subsidiary Waycare Named to the ITS World Congress 2021 Hall of Fame, ,	0
347	47.Google Maps has a safety feature you'll hope you never need, ,	0
348	48.Citymapper crowdfunding campaign soars above £1 million target raising £6.7 million in 24 hours, BUSINESS; Version:1,	0
349	49.Waze causing LA traffic headaches, city council member says, ,	1
350	50.Best New Apps for the Week of April 20, 2018, ,	0
351	51.GPS navigation systems directing people to roads on fire in LA, NEWS; World,	0
352	52.How to send Google Maps location from desktop to your mobile phone, ,	0
353	53.Navmii GPS Live by DataArt: iPhone Navigation App Hits Europe for $ 5 per Country, ,	0
354	54.Gasoline prices remain low at area pumps, BUSINESS AND FINANCIAL NEWS,	0
355	55.Waze: Manila has worst traffic on earth, ,	0
356	56.App tells you which streets are the safest, NEWS; Pg. 22,	0
357	57.iOS 14 lets users grant approximate location access for apps that don't require exact GPS tracking, ,	0
358	58.ALPHABET'S WAZE LAUNCHES CARPOOL APP, A; Pg. 006,	0
359	59.NYPD orders Google to stop Waze from revealing DWI checkpoint locations, ,	0
360	60.Waze causing LA traffic headaches, city council member says, BUSINESS NEWS,	1
361	61.Google Maps vs. Waze: Which Is the Best Navigation App?, ,	0
362	62.California man survives 7 day stuck in snowy mountain road, DOMESTIC NEWS; STATE AND REGIONAL,	0
363	63.Sidewalk Labs launches an urban mobility platform powered by data, ,	0
364	64.How Google Maps Can Help With Efforts to Tackle Delays in Accessing Critical Maternal Health Services [analysis], ,	0
365	65.Traffic mayhem can be a boon for some, ,	0
366	66.App tells you which streets are the safest, NEWS; Pg. 19,	0
367	67.Kazakhstan, Cuba agree to visa exemptionsKAZAKHSTAN CUBA, ,	0
368	68.Navmii GPS Live by DataArt: iPhone Navigation App Hits Europe for $5 Per Country, ,	0
369	69.-Norfolk Southern's 2020 Corporate Responsibility report highlights commitment to a more sustainable future, ,	0
370	70.Heavy traffic jams affect TransMilenio operations in Bogota this Monday, ,	0
371	71.App tells you which streets are the safest, NEWS; Pg. 19,	0
372	72.999 patients 'in danger' from Covid roads chaos, NEWS; Pg. 27,	0
373	73.Research and Market Adds Report: Global Location-based Services and Real-Time Location Systems Market, ,	0
374	74.NYPD orders Google to stop Waze from revealing DWI checkpoint locations, ,	0
375	75.California man survives 7 day stuck in snowy mountain road, DOMESTIC NEWS; STATE AND REGIONAL,	0
376	76.Get real-time road and traffic conditions with the new Alaska 511 systemThe overhauled program includes a Waze-integrated mobile app that features crowdsourced reports from travelers, the state says., NEWS; Alaska News,	0
377	77.Town's most deprived families living just a mile from high statusestates lie back to back - but are very different places, NEWS; Pg. 8,	0
378	78.App tells you which streets are safest, NEWS; Version:2,	0
379	79.IDF bus accidentally enters refugee camp; 4 troops hurt in ensuing clashes, ,	0
380	80.Flaw in maps app Waze lets hackers track you, ,	0
381	81.Google Maps Starts Showing Traffic Light Locations, ,	0
382	82.AIRMove Wins London Tech Week Hackathon, ,	0
383	83.Tweaking traffic in tech-savvy times, NEWS,	1
384	84.Google's new AR Maps feature means getting around new cities is going to be even easierNo moregetting lost, TECH; Version:1,	0
385	85.Google's testing a new app that takes the pain out of the NYC subway, ,	0
386	86.Hanoi inaugurates new road tunnel to address traffic congestion, ,	0
387	87.Waze causing LA traffic headaches, city council member says, DOMESTIC NEWS,	1
388	88.Mahbubnagar cops go hi-tech for Krishna Pushkarams, TIMES CITY,	0
389	89.Tweaking traffic in tech-savvy times, NEWS,	1
390	90.Bogota will now have a peak of traffic jams due to new works in the city, ,	0
391	91.Western Link's design refined following bat surveys, ,	0
392	92.Anodot's Autonomous Analytics Helps Waze Improve Driver Experience (Updated on 05-06-18), ,	0
393	93.Warner Bros. plans $100 million cable car to Hollywood sign, ,	0
394	94.Cubic and SWIM.AI Expand TidalWave Nationwide with Deployments in Nine Cities, ,	0
395	95.'Why have you let our residential street become a rat run?', NEWS; Pg. 4,5,	0
396	96.Housing bid on field site sparks protests, NEWS; Pg. 18,	0
397	97.Norfolk Southern's 2020 Corporate Responsibility report highlights commitment to a more sustainable future, NEWS; Pg. 1,	0
398	98.Why you can't always trust your handy map app, NEWS; Pg. A11,	0
399	99.Ongoing pothole issue, NEWS; Pg. 3,	0
400	100.London leads the way (sic) in national traffic jam, BUSINESS; Pg. 38,	0
401	1.Waze causing LA traffic headaches, city council member says, PMN BUSINESS,	1
402	2.Delhi High Court takes suo motu cognisance of lack of rainwater harvesting in capital, traffic jams during monsoons, ,	0
403	3.Google Maps Will Alert Passengers When Their Taxi Goes off-Route, ,	0
404	4.City frustrated as truck lodged under bridge one week after Victoria installs new signage, NEWS,	0
405	5.Waze causing LA traffic headaches, city council member says, DOMESTIC NEWS,	1
406	6.Traffic easing on Severn Bridge after earlier crash, ,	0
407	7.SHARPEN UP YOUR MEMORYDAILY, FEATURES; Pg. 40,41,	0
408	8.Waze causing LA traffic headaches, city council member saysWaze causing LA traffic headaches, city council member says, BUSINESS,	1
409	9.BACK TO YOUR ROUTES Seven in 10 millennials CAN read a map despite stereotype of them being clueless without technology, study finds, NEWS,UK NEWS,GOOGLE MAPS; Version:1,	0
410	10.How does Google Maps know how long your journey will take?Select your destination and Google will tell you how to get there and how long it will take - but how do they do it?, TECHNOLOGY; Version:1,	0
411	11.Bright apps of the big city, OPINION,	0
412	12.More than just a map, NEIGHBOR; Pg. 0,	0
413	13.SHARPEN UP YOUR MEMORYDAILY, FEATURES; Pg. 40,41,	0
414	14.Escaping the Traffic Impacts of "Carmageddon," How Your Smartphone Can HelpText Messages and AT&T Navigator App Alert Customers, Provide Options and Solutions, ,	0
415	15.How does Google Maps know how long your journey will take?Select your destination and Google will tell you how to get there and how long it will take - but how do they do it?, TECHNOLOGY; Version:2,	0
416	16.EDITORIAL Worst in the world, ,	0
417	17.'U-turn' on scheme to close roads, NEWS; Pg. 17,	0
418	18.PAO Novatek NOVATEK Creates Shipping JV with Sovcomflot, ,	0
419	19.Bright apps of the big city, OPINION,	0
420	20.App boosts access to famous warriors, ,	0
421	21.Police: 25 roads closing for KL Marathon this weekend, ,	0
422	22.Street closures like living 'in a curfew'mapperley roadworks 'a nightmare that never ends', NEWS; Pg. 6,	0
423	23.Plans for a £77.7m link road debated behind closed doorsSenior council officers say details are 'commercially sensitive', NEWS; Pg. 13,	0
424	24.Mahbubnagar cops go hi-tech for Krishna Pushkarams, HYDERABAD,	0
425	25.Cracks in carriages leave passengers facing chaosIntercity services have been suspended after the discovery of flaws in the UK's multibillion-pound high-speed train fleet, NEWS; Pg. 2,	0
426	26.Roads and junctions to be shut as Suffolk boosts walking and cycling amid pandemic, ROP,	0
427	27.Waze causing LA traffic headaches, city council member says, BUSINESS NEWS,	1
428	28.London leads the way (sic) in national traffic jam, BUSINESS; Pg. 34,	0
429	29.London leads the way in national traffic jam, TECHNOLOGY,	0
430	30.Cardiff Mathematicians Map Out the Safest Way Home, ,	0
431	31.{Strategic routing part 1: fine-tuning the final mile}, ,	0
432	32.Biocon chief Kiran Mazumdar shares hilarious take on Bengaluru weather. Watch video, ,	0
433	33.Meaningless, ,	0
434	34.VIA Highlights Technological Innovation as Hurd, Wolff Visit, ,	0
435	35.Cracks in carriages leave passengers facing chaosIntercity services have been suspended after the discovery of flaws in the UK's multibillion-pound high-speed train fleet, NEWS; Pg. 2,	0
436	36.New website lets Worcester residents report where social distancing is not possible, ,	0
437	37.CAZ could be expanded to fix problems, NEWS; Pg. 4,	0
438	38.Bright apps of the big city, OPINION,	0
439	39.Helios and Matheson Analytics and RedZone launch new global security solution, TECHNOLOGY & TELECOMMUNICATIONS,	0
440	40.Waze's new Planned Drives feature tells you the best time to leave for a trip, ,	0
441	41.What major and controversial work on this critical Swansea junction will mean for driversThree mini-roundabouts are going, to be replaced by traffic lights, NEWS; Version:3,	0
442	42.How does Google Maps know how long your journey will take?Select your destination and Google will tell you how to get there and how long it will take - but how do they do it?, TECHNOLOGY; Version:1,	0
443	43.Low-traffic schemes benefit everyone, not just better-off, finds study, ENVIRONMENT; Version:6,	0
444	44.It can take years for Google Maps to update certain features - here's how they get the data to update Street View, traffic, and more, ,	0
445	45.Cracks in carriages leave passengers facing chaosIntercity services have been suspended after the discovery of flaws in the UK's multibillion-pound high-speed train fleet, NEWS; Pg. 2,	0
446	46.Cracks in carriages leave passengers facing chaos, NEWS; Version:3,	0
447	47.I-15 traffic alert: $9.1 million project in Mesquite to start as work continues in the Gorge, ,	0
448	48.We need to stop pushing traffic around and get cars off the road, HOME; Version:1,	0
449	49.Norfolk Southern's 2020 Corporate Responsibility report highlights commitment to a more sustainable future, NEWS; Pg. 1,	0
450	50.CHCH Becomes Part of Waze for Broadcasters, ,	0
451	51.Google Maps will tell you if your taxi driver is veering off course to rack up a higher fare, ,	0
452	52.True connection: Ford Ranger FX4 excels on all roads, MOBL; Pg. 16,	0
453	53.Traffic apps confused by Houston road work, ,	0
454	54.Problems with Waze have caused one New Jersey town to take extreme measures, ,	1
455	55.Helios and Matheson Analytics and RedZone Acquire License to Facial Recognition Technology from Israeli Biometrics Technology Company, IsItYou™, ,	0
456	56.Warner Bros. plans cable car to Hollywood sign in Los Angeles, ,	0
457	57.Cracks in carriages leave passengers facing chaosIntercity services have been suspended after the discovery of flaws in the UK's multibillion-pound high-speed train fleet, NEWS; Pg. 2,	0
458	58.We need to cut traffic - not just push it aroundHOME FRONT, HOME;FEATURES; Pg. 2,	0
459	59.JOY RIDE Britain's 10 best roads for driving have been named - how many have you driven on?The long and winding road around the Cheddar Caves and Gorge has been labelled as a driver's heaven, MOTORS; Version:1,	0
460	60.Waze's new trip preview feature explains why you need to take a detour on your drive, ,	0
461	61.HC grants four weeks to Centre, Delhi govt. to respond to rainwater harvesting issue, ,	0
462	62.Outrage over 'rat running' public servants and office workers using suburban streets, ,	0
463	63.Low-traffic plans gather speed, ,	0
464	64.How Google Maps can help with efforts to tackle delays in accessing critical maternal health services, ,	0
465	65.More than a map Mikus: GPS mapping data is key for field staff, safety, NEIGHBOR; Pg. 1,	0
466	66.UK road trips: 10 best driving routes in Britain revealed, ,	0
467	67.Warner Bros. plans cable car to Hollywood sign in Los Angeles, ,	0
468	68.CHCH Becomes Part of Waze for Broadcasters, ,	0
469	69.Skobbler Unveils Navigation App for iOS, ,	0
470	70.AIRMove Wins London Tech Week HackathonA team of 3, Frank Vitetta, Alessandro Francia and Rob Finean wins the HACKXLR8 in the London Tech at the ExCel London, ,	0
471	71.Cracks in carriages leave passengers facing chaosIntercity services have been suspended after the discovery of flaws in the UK's multibillion-pound high-speed train fleet, NEWS; Pg. 2,	0
472	72.Bengaluru doctor ditches traffic, runs for 45 mins to perform surgery; watch video, ,	0
473	73.Thane traffic cops use Google Maps to deal with traffic crisis in quick time, ,	0
474	74.How does Google Maps know how long your journey will take?Select your destination and Google will tell you how to get there and how long it will take - but how do they do it?, TECHNOLOGY; Version:1,	0
475	75.Netherlands : Need more money for accessibility, ,	0
476	76.Barrier planned to stop road's use as 'rat run', NEWS:PEOPLE; Pg. 14,	0
477	77.Blend founder Yann Murciano proves the banker’s ex-banker, ,	0
478	78.Residents engagement gets underway on Low Traffic Neighbourhoods scheme, ,	0
479	79.Modified odd-even traffic scheme on EDSA put on hold, Pg. S1/11,	0
480	80.Google's social GPS app Waze, ,	0
481	81.Plans to gate off millionaires' estate is unlawful, says councilWrangle over residents' bid to stop rat run, NEWS; Pg. 9,	0
482	82.The algorithmic trade-off between accuracy and ethics, ,	0
483	83.Plans to gate off millionaires' estate is unlawful, says councilWrangle over residents' bid to stop rat run, NEWS; Pg. 9,	0
484	84.Waymo Prepares To Bring Robotaxi Service To Phoenix Airport And More, ,	0
485	85.Happy birthday! Google Maps revolutionized navigation 15 years ago, ,	0
486	86.BBC Radio 5 Live - 9:13 PM GMT, U.K. NATIONAL RADIO,	0
487	87.Waze Gets Big Update: 'OK Waze' Voice Control, HOV Lane Support in Canada and More, ,	0
488	88.West Sussex environment is at a ‘tipping point’ – now is the time to act, OPINIONCLIMATE CHANGECONSERVATION,	0
489	89.Keiraville residents urge council to fix dangerous school crossing, ,	0
490	90.GOOD MAIL, LETTERS; Pg. 61,	0
491	91.City Insider, NEWS; Pg. 12,	0
492	92.Google snaps up navigation app Waze for $1bn, ,	0
493	93.Troops rescued from Qalandiya followed Waze navigation app, ,	0
494	94.TRAVEL TROUBLESHOOTER, TRAVEL; Pg. 3G,	0
495	95.AIRMove Wins London Tech Week Hackathon,	0
496	96.Chaos as drivers sent down single track Camberley road due to roadworks with no diversion, SURREY NEWS; Version:1,	0
497	97.Waze now lets drivers invite multiple riders to join a carpool, ,	0
498	98.Google's Waze App Looks to Take On Uber and Lyft, ,	0
499	99.Skobbler Introduces Navigation App for iOS, ,	0
500	100.Google primed to snap up navigation app Waze for $1.3bn, ,	0
501	1.Apple Maps: Why So Many iPhone Users Pick This App, ,	0
502	2.Delight as accident blackspot gets £100k safety measures, NEWS; Pg. 7,	0
503	3.Low-traffic plans gather speed, ,	0
504	4.Wednesday column: Suzanne savill, Pg. 12,	0
505	5.Warner Bros. announces plans to build $100million cable car to the iconic Hollywood sign in bid to ease traffic congestion for residents who live near it, NEWS; Version:1,	0
506	6.Thane traffic police gear up for traffic jams as people return from long weekend holiday, ,	0
507	7.Garmin Int'l Unveils New Navigation App For Xperia Smartphones, ,	0
508	8.Anger over destructionof habitat, NEWS; Pg. 3,	0
509	9.Helios and Matheson Analytics and RedZone Acquire License to Facial Recognition Technology from Israeli Biometrics Technology Company, IsItYou(TM)RedZone MapTM to Integrate Facial Recognition Technology with Its Proprietary Artificial Intelligence Solution to Enhance Situational Awareness, ,	0
510	10.Google Maps' latest update might convince you to leave your car at homeGOOGLE has showered cyclists in a number of incredibly useful new features that could encourage you to hop on a bike for your next journey., ,	0
511	11.Praying to the gods of fortune, ,	0
512	12.Stuck in the slow lanes, NEWS; Pg. 8,	0
513	13.India hails surgeon who ran two miles to escape traffic jam and operate on patient, WORLD; Version:1,	0
514	14.Speed up, slow down, wait... How much time does a driver lose in a traffic jam?, ,	0
515	15.Waze expands service, A; Pg. 7,	0
516	16.Bright apps of the big city, NEWS; Pg. A7,	0
517	17.Cops use Google Maps to deal with traffic jam, ,	0
518	18.Google Has A Plan To Finally Bring Carpooling To Britain, ,	0
519	19.Google Maps now lets you access all your favourite places in one handy tab, ,	0
520	20.Low-traffic plans gather speed, ,	0
521	21.New Navigation App Called 'It's NAV' Launched For Android Users In India, ,	0
522	22.Praying to the gods of fortune, ,	0
523	23.Praying to the gods of fortune, ,	0
524	24.Big data and technologies in the transportation sector to reduce costs and fuel usage, ,	0
525	25.Nokia Drive gets personal as your device learns your journeys, ,	0
526	26.Low-traffic plans gather speed, ,	0
527	27.Brits still know how to read an old-fashioned map -and we can use a compass, ,	0
528	28.Generation Z good at reading paper maps despite reliance on technology, survey finds, UK NEWS; Version:1,	0
529	29.CARPOOLING could help slash pollution [...], NEWS; Pg. 9,	0
530	30.This Google Maps trick is interesting and terrifying at the same time, ,	0
531	31.Call for safe crossing, NEWS; Pg. 5,	0
532	32.SNP councillors to fight new Banknock homes bid, ,	0
533	33.Google Maps turns 15, with new logo; Sundar Pichai thanks app for sourcing 'veggie burrito'!, TECH AND GADGETS,	0
534	34.New navigation app gives you the liberty to explore, ,	0
535	35.How to share your real-time location with your family using Google Maps, ,	0
536	36.'Your travel time is about to become significantly longer!'Wednesday column, LETTERS; Pg. 12,	0
537	37.Traffic jam in Cofico: work progresses in Martín García street, ,	0
538	38.Low-traffic plans gather speed, ,	0
539	39.Low-traffic plans gather speed, ,	0
540	40.Rats have nightmares too: Study finds rodents replay scary experiences during sleep - and it could help them form long-term memories, SCIENCE; Version:1,	0
541	41.Daily traffic counts climb as congestion builds around Richmond, near Nelson, BUSINESS,	0
542	42.Netherlands : Need more money for accessibility, ,	0
543	43.As fuel prices soar, many drivers caught in the rush-hour commute may seek an alternative form of travel – Alastair Dalton, COLUMNISTSTRAFFIC AND TRAVELGLASGOW AND STRATHCLYDE,	0
544	44.Cycle path row leaves safe travel plans for 65 schools in disarray, NEWS; Pg. 12,	0
545	45.Microsoft Soundscape helps those who are visually impaired with a voice-based map app, ,	0
546	46.Low-traffic plans gather speed, ,	0
547	47.Low-traffic plans gather speed, ,	0
548	48.Low-traffic plans gather speed, ,	0
549	49.TomTom Releases Database of Car--Centric Speed and Travel Time Data, ,	0
550	50.Low-traffic plans gather speed, ,	0
551	51.Rubbish dump is agreed despite opposition over increase in lorry traffic, ROP,	0
552	52.Broadway project draws complaints, METRO; Pg. A9,	0
553	53.Finding Hong Kong's brilliant backyard, SPORT; Pg. 10,	0
554	54.Low-traffic plans gather speed, ,	0
555	55.Low-traffic plans gather speed, ,	0
556	56.Low-traffic plans gather speed, ,	0
557	57.Bengaluru doctor runs 3km in traffic to perform surgery, ,	0
558	58.Chadchart, city police discuss traffic plan, ,	0
559	59.Low-traffic plans gather speed, ,	0
560	60.These were the world's most congested cities in 2021, ,	0
561	61.Low-traffic plans gather speed, ,	0
562	62.Car review: 2021 Hyundai Elantra SEL, ,	0
563	63.Low-traffic plans gather speed, ,	0
564	64.Residents angry as motorists turn quiet suburban roads into dangerous short-cuts Scourge of the rat runners, NEWS; Pg. 10,	0
565	65.Nuance powers Waze navigation TELECOMMUNICATIONS,	0
566	66.Low-traffic plans gather speed, ,	0
567	67.Bollards. Is that the best they can do to ease congestion?, LETTERS; Pg. 12,	0
568	68.How many hours do you lose in traffic each year?, ,	0
569	69.Consumer Technology Association Unveils First U.S. Indoor Navigation Standard for People With Visual Impairments, ,	0
570	70.'New normal': The UK roads with the most traffic jams - where does your area rank?, ,	0
571	71.Issa brothers suffer setback in plans to build 'super cemetery' the size of 68 football pitches, GREATER MANCHESTER NEWS; Version:1,	0
572	72.Major highway to close as police conclude final preparations for Trump visit, NEWS; Pg. 6,	0
573	73.TomTom Brings Out Database of Car--Centric Speed and Travel Time Data, ,	0
574	74.Low-traffic plans gather speed, ,	0
575	75.Broadneck, Kent Island residents feel trapped as state weighs third Bay Bridge, LIFESTYLE,	1
576	76.Low-traffic plans gather speed, ,	0
577	77.Low-traffic plans gather speed, ,	0
578	78.Second service station will be blight on 'surrounding communities', ,	0
579	79.Garmin updates iPhone navigation apps with public transportation features, ,	0
580	80.Helios and Matheson Analytics and RedZone Acquire License to Facial Recognition Technology from Israeli Biometrics Technology Company, IsItYou™, ,	0
581	81.MAPPED OUT: The major traffic ban plans for Aberdeen beach explained, ,	0
582	82.Navmii: Navmii GPS Live: iPhone Navigation for EUR3.99 per countryNavmii teams up with digital map provider AND, to offer radical new pricing for fully functioning GPS Navigation applications for iPhone; Available now for Spain, Germany and The Netherlands, priced at EUR3.99 per country. France available from Monday at the same cost; To be rolled out to all continental European countries withi…	0
583	83.Why you can't always trust your handy map app, BUSINESS NEWS,	0
584	84.Safe streets save lives – have your say on helping to keep Bury cycling and walking more, ,	0
585	85.Israeli co Cellepathy offers personalized navigationCellepathy's app only bothers drivers with navigation notifications, when they're really necessary., ,	0
586	86.Major highway to close as police finish final preparations for Trump visit, ,	0
587	87.Why you can't always trust your handy map app, PMN BUSINESS,	0
588	88.CTA UNVEILS FIRST U.S. INDOOR NAVIGATION STANDARD FOR PEOPLE WITH VISUAL IMPAIRMENTS, ,	0
589	89.New Service Offers Intelligent Fastest Route to Last Mile Parking, ,	0
590	90.Road safety in suburban estates, LETTERS; Pg. 17,	0
591	91.Global Indoor Location-based Services Market 2014-2018 & 2025: Accelerated Adoption of Smart Devices & Increasing Use of Location Based Services for Navigation, ,	0
592	92.Philippines: Chaos, Gridlock a Daily Ordeal for Manila's Long-suffering Commuters, GENERAL NEWS,	0
593	93.Digital maps are a modern marvel - until they're hijacked, PMN NEWS,	0
594	94.Worst traffic title goes to Blackwall Tunnel … north and southbound, NEWS; Pg. 21,	0
595	95.Low-traffic plans gather speed, ,	0
596	96.Why you can't always trust your handy map app, DOMESTIC NEWS,	0
597	97.Chaos, Gridlock a Daily Ordeal for Manila's Long-suffering Commuters, ,	0
598	98.A long and winding road, ,	0
599	99.Revealed: the worst traffic 'pain points' in London, TRANSPORT; Version:1,	0
600	100.TRANSPORTATION: Can apps like Waze steer you clear of disaster? Maybe not, FLORENCE,	0
601	1.Why you can't always trust your handy map appWhy you can't always trust your handy map app, BUSINESS,	0
602	2.JOHNSON, CALABRESE INTRODUCE BILL TO REQUIRE NAVIGATIONAL APPS TO REROUTE DRIVERS AROUND EMERGENCY CONDITIONS, ,	1
603	3.Low-traffic plans gather speed, ,	0
604	4.PETROL VS ELECTRICITYWHICH COSTS LESS?, FEATURES; Pg. 84,85,86,87,88,89,	0
605	5.Low-traffic plans gather speed, ,	0
606	6.have police given up on burglary?As devastating report reveals detection rates are so low the public feel like house break-ins have been 'decriminalised'..., NEWS; Pg. 1,6,	0
607	7.1/2-1/3 Time on Mobile Phone by Foot and Transit Commuters, Says NAVTEQ, ,	0
608	8.Independent Study Confirms Accuracy of TomTom Traffic~ A University of Michigan study on Real-Time Traffic grants TomTom Top Ranking ~, ,	0
609	9.Why you can't always trust your handy map app, DOMESTIC NEWS,	0
610	10.Locals want say over hotspot changes, NEWS; NATIONAL; Pg. 10,	0
611	11.Map apps handy, but not always trustworthy, A; Pg. 7,	0
612	12.Cedars-Sinai Medical Center: Lost at Cedars-Sinai? New Navigation Tool Available for Smartphones, ,	0
613	13.Digital maps are a modern marvel - until they're hijacked, PMN NEWS,	0
614	14.Fast Lane: The BMW 8 Series coupe is back, LIFE,	0
615	15.United States : Trimble and Totalmobile Awarded HS2 Contract from Civil Engineering Contractor EKFB, ,	0
616	16.Ireland,United States : Trimble and Totalmobile Awarded HS2 Contract from Civil Engineering Contractor EKFB, ,	0
617	17.Google celebrates 15 years of Google Maps with major update for Android and iPhone, ,	0
618	18.Manila traffic, a collective nightmare for 15 million peoplePHILIPPINES TRAFFIC -feature-, ,	0
619	19.Why you can't always trust your handy map app, PMN BUSINESS,	0
620	20.Google Launches Delhi Public Transport Offline Mobile App, ,	0
621	21.Ready to hire but not ready for more trafficEditorial: Virginia is ready to hire but I-64's not ready for more traffic, MAIN; Pg. 9A,	0
622	22.Mobile navigators get Lonely Planet with Telmap, ,	0
623	23.Philippines: Introducing data science as 'future' of policy making in PH, GENERAL NEWS,	0
624	24.Drones and phones to tackle Indonesian holiday road chaos, ,	0
625	25.Waze sees Metro Manila carmaggedon on Dec. 22, ,	0
626	26.Campaigners 'really pleased' as amount of traffic jams in Southampton plummets, ,	0
627	27.Devizes 2038: what do you want for your town?, ,	0
628	28.Anodot's Autonomous Analytics Helps Waze Improve Driver Experience, ,	0
629	29.Digital Maps Are a Modern Marvel - Until They're Hijacked, ,	0
630	30.Drones and phones to tackle Indonesian holiday road chaos, ,	0
631	31.Westbound I-285 lane closure will come Oct. 22, David Wickert, WebNews - Academic, October 13, 2022 Thursday https://www.ajc.com/neighborhoods/north-fulton/westbound-i-285-lane-closure-will-come-oct-22/ML6FDEXXRFG2BAJ2DKWZXGO3WQ/	0
632	32.'A joke?' -Map splitting Birmingham into seven areas gets a mixed reaction, MIDLANDS NEWS; Version:1,	0
633	33.Israeli co Cellepathy offers personalized navigationCellepathy's app only bothers drivers with navigation notifications, when they're really necessary., ,	0
634	34.Mobile phones offer ways to make urban transport work more efficientlySmart cities, FT REPORT - MOBILE TECHNOLOGY; Pg. 3,	0
635	35.Pandemic reduces global traffic jams by 19%, TomTom says, ,	0
636	36.California man survives 7 days stuck on snowy mountain road, DOMESTIC NEWS; STATE AND REGIONAL,	0
637	37.@HD New Head 60 inside lead;Indonesia taps technology to, ,	0
638	38.Drones and phones to tackle Indonesian holiday road chaos, ,	0
639	39.California man survives 7 days stuck on snowy mountain road, INTERNATIONAL,	0
640	40.Muscat Governorate reviews solutions to deal with rain water, traffic congestion, ,	0
641	41.GPS error led to gun battles, Israel says; Two soldiers enter Palestinian refugee centre, NEWS; Pg. A3,	0
642	42.Unplanned constructions create traffic mess in Karak, ,	0
643	43.Johnson, Calabrese Introduce Bill to Require Navigational Apps to Reroute Drivers Around Emergency Conditions, ,	1
644	44.MILLIONS HIT THE HIGHWAYS FOR THE HOLIDAYWHAT TO KNOW BEFORE YOU HIT THE ROAD, ,	0
645	45.Volpe Transportation Center: Innovative Uses Of Data Science To Solve Transportation Problems, ,	0
646	46.Drones and phones to tackle Indonesian holiday road chaos, TRANSPORT,	0
647	47.What is the best mobile support for bicycles, ,	0
648	48.Externalities and innovation: let me count the Waze, ,	1
649	49.Introducing data science as 'future' of policy making in PH, ,	0
650	50.Cedars-Sinai Medical Center: Lost at Cedars-Sinai? New Navigation Tool Available for Smartphones, ,	0
651	51.Bogota, once again, has the worst traffic in Latin America, according to study, ,	0
652	52.Big mistake 7 days on snowy road, NATION_; Pg. 2,	0
653	53.A27 Arundel Bypass: INTERESTPOLITICS,	0
654	54.Mobiles could be the secret to ‘smart’ cities, ,	0
655	55.A27 Arundel Bypass: INTERESTPOLITICS,	0
656	56.SAFETY CLOSURE IN PLACE FOR I-70 GLENWOOD CANYON DUE TO HIGH POTENTIAL OF FLASHFLOODING, , FLOODING, ,	0
657	57.Lycian Way walk, south-west TurkeyReaders | TIPS, TALES & TEST | THE TRIP, TRAVELLER; Pg. 30,	0
658	58.Waze debated in Rio after woman directed to slum, killed, BUSINESS NEWS; INTERNATIONAL NEWS,	0
659	59.An easier walk to Enabling VillagePath from MRT station now has shelter and features that help people with disabilities, HOME,	0
660	60.TomTom Launches TomTom Route Monitoring to Help Connect Cities to People, ,	0
661	61.Road rage, anger, frustration speed LIFE_AND_ENTERTAINMENT; Pg. 1,	0
662	62.Don't be a loser at being lost, VARIETY; Pg. 14E,	0
663	63.California man survives 7 days stuck on snowy mountain road, DOMESTIC NEWS; STATE AND REGIONAL,	0
664	64.A27 Arundel Bypass: INTERESTPOLITICS,	0
665	65.Labor day traffic LAX: Estimated 817,000 travelers, ,	0
666	66.A27 Arundel Bypass: INTERESTPOLITICS,	0
667	67.Telecgsm Ltd: Navmii: the first mobile navigation application for Nigeria; Turn by turn personal navigation made simple for Nigerian iPhone users; Available now from Apple iTunes for $ 84.99, no data plan or cellular signal required, ,	0
668	68.Virgin Hyperloop One launches new navigation app, ,	0
669	69.Guest Commentary: New Mace Blvd Traffic Study Needed Before Making any More Changes, ,	0
670	70.Google Maps suspends live information services in Ukraine, ,	0
671	71.What would happen to mobility in the event of a cyber attack?, ,	0
672	72.MapQuest Integrates Skyhook: Can It Outperform Google Maps?, ,	0
673	73.Closures of Loop 410, I-35 and I-10 may irk weekend drivers, ,	0
674	74.Using your phone for directions in the car could break the law, UK NEWS; Version:1,	0
675	75.Directions to Baga Beach? Google Maps misguides tourists, locals go old-school, ,	1
676	76.Using your phone for directions in the car could break the law, UK & WORLD NEWS; Version:1,	0
677	77.Angry LA residents are trying to sabotage Waze data to stop side-street congestion, ,	1
678	78.Expect cloudy sky, light rain in Delhi today: IMD, ,	0
679	79.Using your phone for directions in the car could break the law, UK & WORLD NEWS; Version:1,	0
680	80.WRONG TURN Relying on your sat nav or Google Maps could damage your brain and increase risk of Alzheimer's, experts warn, MOTORS,NEWS MOTORS; Version:5,	0
681	81.Manila traffic, a collective nightmare for 15 million peoplePHILIPPINES TRAFFIC -feature-, ,	0
682	82.Using your phone for directions in the car could break the law, UK & WORLD NEWS; Version:1,	0
683	83.Here's Google Maps AR Navigation Guiding You With Overlays On Real World Streets, ,	0
684	84.How new homes will change Arnold's landscape foreverBOROUGH HAS TARGET OF 7,250 NEW BUILDS BY 2028, NEWS; Pg. 11,	0
685	85.Rat runners use bus bridge to trim trip, NEWS; Pg. 2,	0
686	86.How ride-hailing services have shaken up mobility in Abidjan, TRANSPORT,	0
687	87.Metro Manila traffic is the second worst in the world report, ,	0
688	88.How can I make my car more efficient?, ,	0
689	89.The Road Less Traveled? Not Since Waze Came To Los Angeles, ,	1
690	90.This popular app helps you report roadkill to save the wild, ,	0
691	91.Google Maps suspends live information services in Ukraine, ,	0
692	92.A California professor says he spotted Russia's invasion of Ukraine on Google Maps hours before Putin announced the attack, ,	0
693	93.Google's Waze Expands Carpooling Service Throughout US, ,	0
694	94.A27 Arundel Bypass: INTERESTPOLITICS, Hundreds of campaigners join demonstration,ENVIRONMENTHUMAN	0
695	95.Yandex finds out how traffic jams in Tashkent changed during the year, ,	0
696	96.Google Maps suspends live information services in Ukraine, ,	0
697	97.A27 Arundel Bypass: INTERESTPOLITICS,	0
698	98.Fears Poole bridleway could become a 'drugs den hideaway' if its officially recognised as a public footpath,	0
699	99.Letter: Planning department restructuring could lead to chaos, ,	0
700	100.Keep few tips in mind before you take an inter-city cab, ,	0
701	1.Google Maps suspends live information services in Ukraine, ,	0
702	2.This app uses AR, ‘3D sound’ and a camera to guide blind people around big cities, WebNews - English, September 22, 2022 Thursday https://www.msn.com/en-za/news/other/this-app-uses-ar-3d-sound-and-a-camera-to-guide-blind-people-around-big-cities/ar-AA12797F?li=BBqfZdL&srcref=rss	0
703	3.A27 Arundel Bypass: INTERESTPOLITICS,	0
704	4.United States: Google's Waze Expands Carpooling Service Throughout US, GENERAL NEWS,	0
705	5.Sick of speeders on your street? Put away the middle finger, try 'traffic calming', LIFE; Pg. 0,	1
706	6.TomTom Launches TomTom Route Monitoring to Help Connect Cities to People, ,	0
707	7.Filling in Data Gaps With Crowdsourcing, ,	0
708	8.Secretary of Mobility of Bogota explained the reason for the traffic jams in the capital, ,	0
709	9.Riled residents share concerns about rat runners, Pg. 5,	0
710	10.A27 Arundel Bypass: INTERESTPOLITICS,	0
711	11.Champion motorcyclist slams state of Lincolnshire's roads, ,	0
712	12.Waze car-pool app drives 1 million riders in first yearUnlike ride-hailing, Waze is connecting neighbors, MONEY; Pg. 2B,	0
713	13.Google's Waze expands carpooling service throughout US, ,	0
714	14.Sick of speeders on your street? Put away the middle finger, try 'traffic calming', LIFE; Pg. 0,	1
715	15.Google Maps Gains A Sleeker Interface, Better Android Auto Support, ,	0
716	16.More than S/. 11,000 million a year is lost due to traffic congestion., ,	0
717	17.Google Maps suspends live information services in Ukraine, ,	0
718	18.Road Traffic Acts London Borough Of Lambeth PROPOSED INTRODUCTION OF ONE-WAY TRAFFIC SYSTEMS IN GLENCAIRN ROAD AND HEPWORTH ROAD,SW9 9SW, ,	0
719	19.MyGalileoApp – targeting the future of mobility, ,	0
720	20.Anodot's Autonomous Analytics Helps Waze Improve Driver ExperienceWith Machine Learning, Waze to Get Drivers Where They're Going Faster and Cheaper, ,	0
721	21.The West Bank's dearth of data proves difficult to navigate, EDITORIAL; OPINION; LEADING ARTICLES; Pg. 10,	0
722	22.Israeli soldiers' app use leads to deadly fight in West Bank campPalestinian killed during rescue of two soldiers who mistakenly entered refugee camp while using Waze navigation app, WORLD NEWS,	0
723	23.500k to improve roads and street safety in Oldham, ,	0
724	24.FIGHTING BACK AGAINST TRAFFIC APPSNEW JERSEY TOWN'S NEW RUSH HOUR CRACKDOWN, ,	1
725	25.Israeli soldiers' app use leads to deadly fight in West Bank campPalestinian killed during rescue of two soldiers who mistakenly entered refugee camp while using Waze navigation app, WORLD NEWS,	0
726	26.The West Bank’s dearth of data proves difficult to navigate, ,	0
727	27.Sick of speeders on your street? Put away the middle finger, try 'traffic calming', LIFE; Pg. 0,	1
728	28.Plan leads vehicles in e-way snarls to exit & entry points, TIMES CITY,	0
729	29.EVERY TIME YOU GIVE DIRECTIONS AN ANGEL DIES IN HEAVEN, HUMAN INTEREST,	0
730	30.Anger as 'never-ending' roads scheme continues with more works, ,	0
731	31.Letter: Concerns over future of planning, ,	0
732	32.Decisions: Do we even make them anymore?, ,	0
733	33.-Bosch nav system in the fast lane thanks to update and the integrated 'flinc' ride-sharing service, ,	0
734	34.New bus service to run between Coventry and NuneatonThe updated route is set to run from Monday, January 27, NEWS; Version:2,	0
735	35.Artist uses 99 smartphones to create virtual traffic jams in Google Maps, ,	0
736	36.GPS ERROR LEADS TO CLASH AT REFUGEE CAMP, WORLD; WORLD BRIEFS; Pg. A-4,	0
737	37.Helping patients find their way around large hospital campuses, Pg. 28,	0
738	38.Claudia López stated that Bogotá's traffic jams will be solved when "we are ashamed to go out in cars alone"., ,	0
739	39.'Massive Traffic Jams' Across Paris As People Flee Ahead Of Second COVID Lockdown, ,	0
740	40.Maps 3D PRO is a best in class GPS/Nav app for outdoor enthusiasts, ,	0
741	41.Is Council Finally Ready to Authorize Mace Redesign?, ,	0
742	42.The streets and businesses are full again, ,	0
743	43.EVERY TIME YOU GIVE DIRECTIONS AN ANGEL DIES IN HEAVEN, HUMAN INTEREST,	0
744	44.Up to 19% more traffic recorded in the CDMX, ,	0
745	45.Next-Gen WUI Alerting Technology, DEPARTMENTS; For the Record; Pg. 13,	0
746	46.Vision will not create pedestrian plazaLETTERS, LETTERS; Pg. 8,	0
747	47.One-month countdown begins as capital gets ready for central London ULEZ, ,	0
748	48.Breakfast - 06:50 AM GMT, NORTHERN IRELAND, U.K.; News,	0
749	49.Hobby with hooksMore and more young city dwellers are going fishing, corona measures and fishing influencers are fuelling the trend. This has little to do with the cliché of the silent loner, Stil; Pg. 59,	0
750	50.Waze fixes app after police say it left drivers stranded on unpaved roads 45 miles away from the casino they were trying to reach, BUSINESS,	0
751	51.Promwad Mobile Developed Shturmann POI Navigation App for Android, ,	0
752	52.Google's Waze expands carpooling service throughout US, DOMESTIC NEWS,	0
753	53.The "Galician" of the GPS, married to an Argentine, launches herself as a singer: "If she likes it or not, nothing happens"., ,	0
754	54.New airport link road will make congestion worse, campaigners claim, ,	0
755	55.App to beat Jakarta's gridlock sets download record, ,	0
756	56.Pakistan now introduces voice navigation on Google Maps, ,	0
757	57.Waze fixes app after police say it left drivers stranded on unpaved roads 45 miles away from the casino they were trying to reach, ,	0
758	58.Breakfast - 06:50 AM GMT, U.K. REGIONAL TV; News,	0
759	59.Road works aim to get thousands more cycling and walking, ,	0
760	60.Google Maps Update Now Lets You Book Uber Rides From App Itself, ,	0
761	61.EVERY TIME YOU GIVE DIRECTIONS AN ANGEL DIES IN HEAVEN, HUMAN INTEREST,	0
762	62.Plans for 200 new homes in village rejected by council, NEWS,	0
763	63.Fears McDonalds drive-thru near Aberdeen ambulance base could cause traffic jams ‘leading to a preventable death’, ,	0
764	64.Breakfast - 06:50 AM GMT, U.K. REGIONAL TV; News,	0
765	65.Breakfast - 06:50 AM GMT, U.K. REGIONAL TV; News,	0
766	66.Major changes, lane closures at 285/400 project | What to know, WebNews - English, October 3, 2022 Monday https://www.11alive.com/article/news/local/285-400-traffic-construction-atlanta/85-b64da10a-d738-45d8-a333-123600e0345c	0
767	67.Who’s the captain? GPS device takes a trucker on a wild ride, ,	0
768	68.Intrinsyc Software International, Inc.: Destinator 9 GPS Navigation for the iPhone now Available in China, ,	0
769	69.Road Traffic Acts London Borough Of Lambeth PROPOSED INTRODUCTION OF ONE-WAY TRAFFIC SYSTEMS IN GLENCAIRN ROAD AND HEPWORTH ROAD, ,	0
770	70.Five Google Maps features you probably do not use, ,	0
771	71.Vox does not want nudists in Madrid, but leaves plenary 'naked': "They are in prehistoric times!", ,	0
772	72.Navigating virus measures a challenge for those with visual impairment, SINGAPORE,	0
773	73.E-way border, Basai chowk saw most traffic jams in Jan, GURGAON,	0
774	74.Google's Waze expands carpooling service throughout US, BUSINESS NEWS,	0
775	75.Plea in HC for reopening caved-in stretch to ease commuters' woes, DELHI,	0
776	76.AICTL to launch app to promote public transport, ,	0
777	77.Trimble Debuts Over-The-Air Software Updates for CoPilot Truck App on AndroidFleets Now Capable of Streamlining Updates Across an Entire Driver Base, ,	0
778	78.An App Leads 2 Israeli Soldiers Off Course, and Violence Ensues, Section A; Column 0; Foreign Desk; Pg.	0
779	79.[PyeongChang 2018] Useful apps for games visitors , ,	0
780	80.Road Traffic Acts LONDON BOROUGH OF LAMBETH INTRODUCTION OF ONE-WAY TRAFFIC SYSTEMS IN GLENCAIRN ROAD AND HEPWORTH ROAD,SW9 9TP, ,	0
781	81.Navmii: The First Mobile Navigation Application for Nigeria- Turn by Turn Personal Navigation Made Simple for Nigerian iPhone Users, ,	0
782	82.Waze lost in Metro maze, ,	0
783	83.All the roads affected after A55 Britannia Bridge crash tragedy, NORTH WALES NEWS; Version:1,	0
784	84.City cuts deal with traffic app Waze, NEWS; Pg. A5,	0
785	85.Google Maps now displays traffic information in 12 new Indian cities, ,	0
786	86.Google's Waze expands carpooling service throughout US, STATE AND REGIONAL,	0
787	87.CoPilot Live Truck available for iPhone, EQUIPMENT NEWS; Pg. 45,	0
788	88.Steps afoot to bring Quetta at par with other developed cities: CM aide, ,	0
789	89.High Court legal challenge to low-traffic plan is thrown out, ROP,	0
790	90.Plea in HC for reopening caved-in stretch to ease commuters' woes, TIMES CITY,	0
791	91.Run and find, ,	0
792	92.Israeli soldiers get lost using app, and clashes follow, NEWS; Pg. 6,	0
793	93.Five Google Maps features you probably did not use, ,	0
794	94.App to beat Jakarta's gridlock sets download record, ,	0
795	95.How to make your fuel go further, ,	0
796	96.Bumpy road Objections but roundabout gets green lightTHURSDAY11.03, NEWS; Pg. 2,	0
797	97.MRTC Hosts Best Warrior Competition Ahead of ARMEDCOM, ,	0
798	98.UK's top five cycling cities named as one in ten take up bike riding during lockdownCardiff, Newcastle, Plymouth, Birmingham and London were named the top five cycling cities in Britain as one in ten say they have taking up cycling during the lockdown, UK NEWS; Version:1,	0
799	99.The big data to the rescue of the city, ,	0
800	100.Trimble Debuts Over-The-Air Software Updates for CoPilot Truck App on AndroidFleets Now Capable of Streamlining Updates Across an Entire Driver Base, ,	0
801	1.Google's Waze expands carpooling service throughout USGoogle's Waze expands carpooling service throughout US, BUSINESS,	0
802	2.Fed-up residents seeking action over speedsters, Pg. 5,	0
803	3.Cardiff and Newcastle have been named the top cycling cities in BritainBRITAIN'S top five cycling cities have been named as Cardiff, Newcastle, Plymouth, Birmingham and London., ,	0
804	4.The Boring Company takes Las Vegas: Elon Musk’s underground tunnels expand beneath Sin City, ,	0
805	5.CDMX registers up to 19% more traffic, ,	0
806	6.CITY: Steps afoot to bring Quetta at par with other developed cities: CM aide, ,	0
807	7.Google's Waze expands carpooling service throughout US, DOMESTIC NEWS,	0
808	8.How Smart Cities Are Using Blockchain To Revolutionize Big Data, ,	0
809	9.How to make your fuel go further, ,	0
810	10.Bike, land, riverFrom the source to the mouth in two or three days - the new Steverland route is ideal for cycling beginners. Nice and flat and the concentrated portion of Münsterland, with lots of castles and mills, TRAVEL; Pg. 56,	0
811	11.Road Traffic Acts LONDON BOROUGH OF LAMBETH INTRODUCTION OF ONE-WAY TRAFFIC SYSTEMS IN GLENCAIRN ROAD AND HEPWORTH ROAD, ,	0
812	12.Google Maps V Google Earth: What is the difference? Can people zoom in on YOUR home?, ,	0
813	13.Breakfast - 06:50 AM GMT, U.K. REGIONAL TV; News,	0
814	14.Aireborough Civic Society opposes airport link road, ,	0
815	15.Dark sky thinkingCould 'astrotourism' be a new buzzword for Ireland? ; \ ; PÓL Ó CONGHAILE THE TRAVEL EXPERT, WEEKEND;NEWS; Pg. 28,	0
816	16.United States : HAAS Alert Conducts Nation's First 5G Fleet Tests in Chicago Using Sprint True Mobile 5G,	0
817	17.Road works aim to get thousands more cycling and walking, ,	0
818	18.Villagers concerned as 250 homes approvedfears about traffic and services after development passed, NEWS; Pg. 10,	0
819	19.Day-long traffic congestion expected in central Delhi over protests by Congress, ,	0
820	20.'Israel has become the most congested country in the world', ,	0
821	21.Make your fuel go further, ,	0
822	22.How to Improve Your Car Navigation, ,	0
823	23.Slower but safer: Waze navigation app adds ability to avoid crime hotspots, SCIENCE,	0
824	24.Intrinsyc Software International, Inc.: Destinator 9 GPS Navigation for the iPhone now Available in ChinaIntrinsyc Delivers Compelling Value in Turn-by-Turn Navigation on the iPhone in China, ,	0
825	25.Heavy showers bring relief from sultry weather, but flood Delhi roads, ,	0
826	26.Abbottabad flash flood losses blamed on encroachments, ,	0
827	27.TomTom expands India's coverage in its maps, ,	0
828	28.Mexico economy: Blocking traffic, Pg. 16,	0
829	29.The Gazette (official Public Record office) notice: Road Traffic Acts LONDON BOROUGH OF LAMBETH INTRODUCTION OF ONE-WAY TRAFFIC SYSTEMS IN GLENCAIRN ROAD AND HEPWORTH ROAD, ,	0
830	30.Sidewalk Labs launches Pebble, a sensor that uses real-time data to manage city parking, ,	0
831	31.Slower but safer: Waze navigation app adds ability to avoid crime hotspots, SCIENCE,	0
832	32.Gurugram traffic cops locating, timing and recording jams to decongest city, ,	0
833	33.ON YOUR BIKE Britain's top five cycling cities revealed as 1 in 10 Brits buy bike during lockdown, NEWS,UK NEWS,BRITISH CYCLING; Version:2,	0
834	34.Manila is the world's 8th city with longest hours spent in traffic - study, ,	0
835	35.Make your fuel go further, ,	0
836	36.Congestion fears over new airport link road plans, ,	0
837	37.Fog in UAE: Police issue warning after accident causes traffic jam in Dubai, ,	0
838	38.Make your fuel go further, ,	0
839	39.Collaborative transport model aims to disrupt the disrupters, ,	0
840	40.Google disables Maps in Ukraine to protect citizens, ,	0
841	41.Steps will be taken to reduce traffic jam in Bengaluru: Bommai, ,	0
842	42.Videos show huge traffic jams as people flee Kyiv after Russia attacked Ukraine's capital as part of wider invasion, ,	0
843	43.Unchecked encroachments on the rise in Mardan bazaars, ,	0
844	44.Seven trends likely to lead digital agencies in 2018, BIZTRENDS 2018,	0
845	45.Intel reportedly sets its sights on public transit app Moovit, ,	0
846	46.Residents urged to flag Oldham's dangerous streets as council prepares to spend £500k on safety measuresThe town hall is looking to bring in pavement widening and safer cycle lanes to make it easier for people to social distance, GREATER MANCHESTER NEWS; Version:1,	0
847	47.Police turn to data analysis to rid Ggm of perennial traffic jams, ,	0
848	48.Artist creates a traffic jam on Google Maps by dragging a cart full of 99 smartphones to trick its satnav service, NEWS; Version:3,	0
849	49.The Government also recommends access tolls to cities, ,	0
850	50.EIGHT sets of roadworks planned for just two miles of East LancsLanes will be closed and temporary traffic lights will pepper the A580 East Lancs Road through Salford over the next few months to make way for the £122m Leigh Guided Busway, NEWS,	0
851	51.Four years on, Ahok's 'Smart City' legacy lives on, ,	0
852	52.Route through western Death Valley reopens, many roads still closed, Taylor Lane / Las Vegas Review-Journal, WebNews - Academic, August 10, 2022 Wednesday https://www.reviewjournal.com/local/local-nevada/route-through-western-death-valley-reopens-many-roads-still-closed-2621131/	0
853	53.Sygic & MapmyIndia GPS for Android Review, ,	0
854	54.Dying Light 2 Stay Human review: A top zombie parkour open world fighting game, ,	0
855	55.Google Maps' lesser known features you must know, ,	0
856	56.State of traffic in Bogota: traffic jams and accidents add to an afternoon of rain, ,	0
857	57.Census shows car dependency, leaders weigh in on future steps for transport, SATURDAY; Pg. 9,	0
858	58.Traffic cops locating, timing and recording jams to decongest city, ,	0
859	59.How to Use Google Maps' New Offline Features, ,	0
860	60.Can apps like Waze steer you clear of disaster? Maybe not, DOMESTIC NEWS,	0
861	61.Artist Created Traffic In Google Maps Using 99 Phones And Red Wagon, ,	0
862	62.Google Maps offline navigation now available for Android in IndiaThe new feature lets you save a section of the map, and use navigation features even with no data connection., ,	0
863	63.LIVE: Travel news after crash on major road and Weymouth road closed, ,	0
864	64.Navmii GPS Live: iPhone Navigation for (EURO)3.99 Per Country, ,	0
865	65.Mobile Apps Get Cities Up and Flowing, ,	0
866	66.From China to the icecaps with independent Canadian publisher, OPINION; Pg. A5,	0
867	67.Google Maps must improve if it wants cyclists to use itCyclists don't just want the fastest route they want the safest or quietest - and information on bike parking would be a bonus, TECHNOLOGY; Version:1,	0
868	68.MTS invests in Navitel group of companies to develop navigation and mapping solutions, ,	0
869	69.Young man causes virtual "traffic jam" and cheats Google Maps, ,	0
870	70.Google Maps to go offline - finally, the long wait is over!, ,	0
871	71.A city of numbers, NEWS;,	0
872	72.New tech could help you avoid traffic jams, ,	0
873	73.Plea to set up high standard schools in each ward, ,	0
874	74.Congestion eases as Aucklanders leave for Labour Weekend, NATIONAL,	0
875	75.The Traffic Jam Whopper project may be the coolest/dumbest IoT idea ever, NEWSANALYSIS,	0
876	76.Cameras on 700 city junctions to be rewired with AI, ,	0
877	77.Navmii GPS Live: iPhone Navigation for (EURO)3.99 Per Country, ,	0
878	78.Summer detours: Major Montreal roadwork announced for summer 2018, LOCAL NEWS,	0
879	79.Hands-On With CarPlay in iOS 13: Everything That's New, ,	0
880	80.The SINGLE image that explains why the arrival of that new fridge you ordered is delayed by months, NEWS; Version:1,	0
881	81.Artificial intelligence to direct traffic in Istanbul, ,	0
882	82.Sick of rush hour? Here's how to avoid peak-hour traffic jams, ,	0
883	83.Can apps like Waze steer you clear of disaster? Maybe not, PMN NEWS,	0
884	84.Police turn to data analysis to rid Gurugram of perennial traffic jams, ,	0
885	85.Go A More Eco-Friendly Route With Google Maps, Now In Europe, Daniel Golightly, WebNews - English, September 9, 2022 Friday https://www.androidheadlines.com/2022/09/eco-friendly-route-google-maps- europe-rollout.html	0
886	86.Police trying to find ways to ease traffic, ,	0
887	87.End of the road Duterte orders drive to rid Manila of old jeepneys, NEWS; Pg. 7,	0
888	88.End of the road Duterte orders drive to rid Manila of old jeepneys, NEWS; Pg. 4,	0
889	89.Can apps like Waze steer you clear of disaster? Maybe not, PMN NEWS,	0
890	90.Can apps like Waze steer you clear of disaster? Maybe not, BUSINESS NEWS,	0
891	91.Martin's rude awakeningBREAKFAST-TIME SHOCKER AS CAR SMASHES INTO NHS MAN'S HOUSE, NEWS; Pg. 5,	1
892	92.One-way thinking, LETTERS; Pg. A7,	0
893	93.Auto and Vehicle, FEATURES; Apps We Love; Pg. 23,	0
894	94.Cafe owners in Dehradun claim admin action on them 'arbitrary', DEHRADUN,	0
895	95.Dear LAist: Why Aren't There More One-Way Streets In LA?, ,	1
896	96.Gardai's plough fest road warning, NEWS; Pg. 23,	0
897	97.City Laid Out a Reconfigured Mace Blvd on Thursday; Now Goes to Council, ,	0
898	98.Year brings change and hope, NEWS; Pg. 6,	0
899	99.Cullen named director of Center for Population Health Sciences, NEWS; Pg. 1,	0
900	100.End of the road Duterte orders drive to rid Manila of old jeepneys, NEWS; Pg. 4,	0
901	1.Test drive: Chevrolet Equinox Premier, ,	0
902	2.Navigating Covid-19 measures in S'pore a challenge for those with visual impairment, STATE AND REGIONAL NEWS,	0
903	3.Cubic and SWIM.AI Expand TidalWave Nationwide with Deployments in Nine CitiesMore cities manage traffic in real-time and save on data collection and cloud storage costs with intelligent edge analytics within their ATMS traffic management system, ,	0
904	4.Slower but safer: Waze navigation app adds ability to avoid crime hotspots, SCIENCE,	0
905	5.Next phase of St Mary's Roundabout works due to start, ,	0
906	6.Telmap, Onavo display new wares in BarcelonaOnavo has a version of its Extend application for Android 4.0, while Telmap6 offers improved graphics and other new features., ,	0
907	7.New ANS Navigator app available for India, ,	0
908	8.Bangkok on the road to nowhere, ,	0
909	9.Google search is now integrated into SatGuide V10, ,	0
910	10.Can apps like Waze steer you clear of disaster? Maybe not, DOMESTIC NEWS,	0
911	11.A city of numbers, NEWS;,	0
912	12.Traffic in the Philippines is bad and getting worse, ,	0
913	13.Major roadwork means delays; Commuters encouraged to take transit as the city plans $1B in repair projects, CITY; Pg. A7,	0
914	14.90-year-old route plan thrown back into focus, AGENCY:OTHER; Pg. 10,	0
915	15.Can apps like Waze steer you clear of disaster? Maybe notCan apps like Waze steer you clear of disaster? Maybe not, INTERNATIONAL,	0
916	16.House Science, Space, and Technology Subcommittee on Research and Technology and Investigations and Oversight Hearing"The Role of Technology in Countering Trafficking in Persons."Testimony by Emily Kennedy, President and Co-Founder, Marinus Analytics, U.S. HOUSE OF REPRESENTATIVES DOCUMENTS,	0
917	17.Ride-Hailing In Lagos: Algorithmic Impacts And Driver Resistance, ,	0
918	18.Major Montreal roadwork announced for summer 2018, LOCAL NEWS,	0
919	19.The city and the cars: the traffic problem and the insistence on error, ,	0
920	20.The automotive navigation systems market, in terms of value, generated $20,953 million in the year 2016, ,	0
921	21.Hurlingham Road is a vital route, not a 'rat run'Letters ; Here's what you think ... Traffic problems in St Andrew's, LETTERS; Pg. 10,11,	0
922	22.Readers' letters - April 20, ,	0
923	23.Hurlingham Road is a vital route, not a 'rat run'Letters ; Here's what you think ... Traffic problems in St Andrew's, LETTERS; Pg. 10,11,	0
924	24.Google makes Maps, driving directions available offline, NEWS; Pg. 1,	0
925	25.On tackling gridlock, we're in the driver's seatWe can use this time not driving to check out high-tech tools that might help us with old problems, BUSINESS; Pg. B2,	1
926	26.Map shows where 800 Clean Air Zone cameras across Greater Manchester are due to be installed as row over scheme continues, GREATER MANCHESTER NEWS; Version:1,	0
927	27.End of the road Duterte orders drive to rid Manila of old jeepneys, NEWS; Pg. 4,	0
928	28.While COVID-19 has us off the roads, let's get smart about gridlock, BUSINESS; Pg. 0,	1
929	29.Road extension a potential rat run, Pg. 21,	0
930	30.Three Utah drives to see colorful fall leaves, ,	0
931	31.ALK incorporates tech with AgLoads mobile app, ,	0
932	32.Rain impact: Motorists face heavy traffic in UAE, ,	0
933	33.The best and worst places to driveIn recent survey from Waze, eastern U.S. beats out the West, ; Pg. Z6,	0
934	34.Waze users rate Metro Manila traffic world's worst, ,	0
935	35.Lane closures on I-285 to stymie traffic for at least 8 months, David Wickert, WebNews - Academic, October 3, 2022 Monday https://www.ajc.com/neighborhoods/north-fulton/lane-closures-on-i-285-to-stymie-traffic-for-at-least-8-months/7VUUEAV7ZJB35EOFGMF2BKOPXE/	0
936	36.Destinator 9 GPS Navigation for the iPhone now Available in China, ,	0
937	37.House Science, Space & Technology Subcommittee Issues Testimony From Marinus Analytics, ,	0
938	38.Integrated transport model aims to disrupt the disrupters, NEWS; Pg. 9,	0
939	39.Peterborough letter: Time to figure out 401/407 once and for all, OPINION,	0
940	40.Google Maps offers off-line navigationDrivers will still have access to directions even when Internet connection is lost, BUSINESS; Pg. C1,	0
941	41.Driving into a hornet's nest, NEWS; Pg. 1,	0
942	42.Integrated transport model aims to disrupt the disrupters, FEATURES; Pg. 9,	0
943	43.Can apps like Waze steer you clear of disaster? Maybe not, BUSINESS NEWS,	0
944	44.Ride-Hailing In Lagos: Algorithmic Impacts And Driver Resistance, ,	0
945	45.HERE apps for Windows Phone updated, fixes sync issues and more, ,	0
946	46.Whopper on wheels: Burger King delivers burgers to drivers stuck in LA traffic jams - using real-time data to find customers, NEWS; Version:2,	0
947	47.FACT CHECK: Does This Image Show A Traffic Jam During Evacuations Before Hurricane Ida?The photo actually shows part of Interstate 405 in California in 2017, POLITICS,	0
948	48.Even in the wired age, travel's headaches still manage to endure, ,	0
949	49.British mother shot by bandits after driving into Brazilian slumWoman attacked after family of five take wrong turn looking for bottle of water near coastal resort, NEWS; Pg. 7,	0
950	50.Google acquires Israeli GPS app company Waze for over $1bn, ,	0
951	51.Waze Will No Longer Tell You To Make Horrendous Left Turns, ,	0
952	52.Is the new zone legally enforceable?, NEWS:EDUCATION; Pg. 14,	0
953	53.Waze makes the jams worseWaze has removed one of the biggest barriers to travel by car - how to get there - encouraging more people to drive in cities., ,	1
954	54.Overstated benefits of a 'toll road agenda', OPINION; Pg. 33,	0
955	55.Stories from Slate, MONEYBOX; Business,	0
956	56.Artist creates faux traffic jams in Google Maps by strolling through streets with 99 cell phones, TECHNOLOGY,	0
957	57.Singapore : TomTom expands footprint in Asia Pacific region, ,	0
958	58.Zoom Functionality Introduced In LiDAR For Increased Perception, ,	0
959	59.Urban sprawl in Richmond South the last thing Tasman needs, BUSINESS,	0
960	60.Omnitracs Releases Zombie Dispatch GameIndustry, ,	0
961	61.Plea to set up standard schools in every ward of Dhaka city, ,	0
962	62.Analysis: Kalandiya may be the wild west, but doesn't mean an intifada is upon us, ,	0
963	63.Lagos Must Encourage Multi-Storey Parking Lots -Oyedele, ,	0
964	64.Sluggish Apple Maps set for major overhaul to challenge Google, ,	0
965	65.Traffic app says not at fault for Israel troops losing way, ,	0
966	66.Integrated transport model aims to disrupt the disrupters, NEWS; Pg. 11,	0
967	67.Cubic, SWIM.AI Expand TidalWave Nationwide With Deployments in Nine Cities, ,	0
968	68.BBC Radio 4 - 3:52 PM GMT, U.K. NATIONAL RADIO,	0
969	69.Integrated transport model aims to disrupt the disrupters, NEWS; Pg. 9,	0
970	70.Bigger plan behind Inrix Traffic app, Pg. 16,	0
971	71.Even in the wired age, travel's headaches still manage to endure, ,	0
972	72.Qualcomm and ALK Technologies Announce CoPilot Truck on-Board Navigation Solution for Qualcomm Customers, ,	0
973	73.If getting lost is the best way to explore somewhere new, I'm playing a blinder, OPINION; Version:1,	0
974	74.New A3 link road at Chessington 'could make Claygate traffic 10 times worse'Kingston Council has begun discussions with GLA, TfL and Crossrail 2 about the bypass plan at Chessington, NEWS,	0
975	75.Cameras on 700 junctions to be rewired with AI in Lucknow, ,	0
976	76.Location Based Services Market Is Anticipated to Grow at a CAGR of 26.6% from 2016 to 2022, ,	0
977	77.FAMOS Freja: Finalising Surveys for the Baltic Motorways of the Sea, ,	0
978	78.Navigation smartphone app led Israeli soldiers into Palestinian gunfight, officials say, ,	0
979	79.BBC Radio 4 - 8:23 PM GMT, U.K. NATIONAL RADIO,	0
980	80.Conversations, FEEDBACK; Pg. 19,	0
981	81.Hurlingham Road is a vital route, not a 'rat run'Letters ; Here's what you think ... Traffic problems in St Andrew's, LETTERS; Pg. 10,11,	0
982	82.Why disabled people like me give up on careers, ,	0
983	83.Bishop asks pols: Prioritize mass transpo to solve horrendous Metro traffic, ,	0
984	84.Traffic app says not at fault for Israel troops losing way, ,	0
985	85.Garmin, Navigon GPS apps now consider mass transit, remember where we parked, ,	0
986	86.Road police, conspicuous by its absence, ,	0
987	87.Londoners 'turning their backs on diesel cars', UK; Version:1,	0
988	88.-LOS ANGELES AIRPORT:- CITY OF INGLEWOOD IMPROVEMENT PROJECT MAY CAUSE DELAYS ON EASTBOUND CENTURY BOULEVARD UNTIL MARCH, ,	0
989	89.Bridge traffic plans mapped out, NEWS; OTHER; Others; Pg. 6,	0
990	90.Even in the wired age, travel's headaches still manage to endure, ,	0
991	91.Despite a loud opposing minority, low-traffic neighbourhoods are increasingly popular, ENVIRONMENT; Version:1,	1
992	92.Police turn to data analysis to rid city of perennial traffic jams, ,	0
993	93.Google Maps, GPS to rid city of snarls,	0
994	94.Honda JazzLatest iteration of Honda's practical small hatchback gets new hybrid tech that might be music to your ears On sale Now Price from £18,985, NEWS; Pg. 16,17,	0
995	95.Even in the wired age, travel's headaches still manage to endure, ,	0
996	96.Cullen named director of Center for Population Health Sciences, NEWS; Pg. 1,	0
997	97.LEZ spells disruption, NEWS; Pg. 14,	0
998	98.Omnitracs Rolls Out Zombie Dispatch Game to Highlight Role of Technology in Trucking Industry, ,	0
999	99.Traffic jams will return after the pandemic, study says | NewsBytes, ,	0
1000	100.Traffic apps not always the right way to go, B; Pg. 9,	0
