# Supplementary material for: Traffic jam by GPS: A systematic analysis of the negative social externalities of large-scale navigation technologies
Source: PLoS One. 2024 Aug 6;19(8):e0308260. doi: 10.1371/journal.pone.0308260 (PMC11302916; doi:10.1371/journal.pone.0308260)
Supplement: S4 File — (XLSX) [file pone.0308260.s004.xlsx]

## Sheet: Search Term B - Analysis 
ID	Title	Relevant		Relevant articles of all 1000 articles
1	1.Sat Navs turn residential streets into rat-runs as traffic on minor roads rockets by 72% in a decade - while dropping on major routes, Antonia Paget For Mailonline, MailOnline, NEWS; Version:1, (September 27, 2020 Sunday)	1		Sum	138
2	2.Sat navs turn residential streets into rat runs, Nicholas Hellen, Transport Editor, thetimes.co.uk, NEWS; Version:1, (September 27, 2020 Sunday)	1		Precision	0.138
3	3.This is Acacia Avenue, not the A1! Sat navs turn residential streets into rat runs, Nicholas Hellen, The Sunday Times (London), NEWS; Pg. 4, (September 27, 2020 Sunday)	1
4	4.Waze announces new tool for accident prevention, CE Noticias Financieras English, , (December 30, 2022 Friday)	0
5	5.Fresh calls for new signs after lorries get stuck in estate, The Bolton News, , (December 29, 2022 Thursday)	1
6	6.Navigation Apps Making Secret Shortcuts Very Public in Communities, Gayle King, John Dickerson, BiannaGolodryga, Jim Axelrod, CBS News Transcripts, NEWS; Domestic, (January 15, 2018 Monday)	1
7	7.Locals only: St Peters residents aim to strike against rat-runners, Caleb Bond, The Advertiser Online, , (July 13, 2020 Monday)	1
8	8.Waze introduces feature that warns of dangerous roads in its latest beta version, CE Noticias Financieras English, , (December 29, 2022 Thursday)	0
9	9.Waze to include feature to alert and avoid dangerous roads, CE Noticias Financieras English, , (December 29, 2022 Thursday)	0
10	10.Why Navigation Apps, Working Properly, Can Make Traffic Flows Worse -- And What To Do About It, Glyn Moody, Newstex Blogs Techdirt, , (October 8, 2019 Tuesday)	1
11	11.Google's Waze Navigation Rerouting AI Directed Drivers Into The Fiery Hell Of California Wildfires, Hot Hardware, , (December 8, 2017 Friday)	0
12	12.Car Crashes at Newton Intersection Spark Concern From Residents and City Officials, The Heights: Boston College, SCENE; Pg. 1, (December 5, 2022 Monday)	0	(accidentsrouting)
13	13.Working towards a greener and safer Royal Greenwich - have your say, Impact News Service, , (February 18, 2021 Thursday)	1
14	14.Residents petition council amid fears village is becoming a 'rat-run', Braintree and Witham Times, , (May 17, 2022 Tuesday)	1
15	15.New Jersey Town Retaliates Against Waze Navigation Users That Induce Traffic Nightmares, Hot Hardware, , (December 26, 2017 Tuesday)	1
16	16.Push to lower speed limit, By John Garvey John.garvey@newburynews.co.uk, Newbury Weekly News, , (December 1, 2022)	0	(navapps not mentioned)
17	17.Google Maps is giving out potentially fatal directions to mountain climbers, Indian Technology news, , (July 19, 2021 Monday)	0
18	18.NAVIGATION APPS TO BLAME FOR CRAZY CRASHES?; RESIDENTS SAY THEY'RE REROUTING TRAFFIC TO SLANTED STREET, ABC News Transcript, , (April 6, 2018 Friday)	1
19	19.Navigation apps like Waze despatched commuters into flames, drivers say, ICT Monitor Worldwide, , (January 3, 2018 Wednesday)	0
20	20.What are the environmental pros and cons of so many of us relying on GPS apps, EarthTalk, Newstex Blogs EgbertoWillies.com, , (April 10, 2021 Saturday)	1
21	21.Guest Commentary: Fixing the Mace Mess - The Big Picture, Vanguard Administrator, Newstex Blogs The People's Vanguard of Davis, , (March 29, 2022 Tuesday)	1
22	22.LAPD warns that navigation apps are steering people to neighborhoods on fire, Indian Technology news, , (December 7, 2017 Thursday)	0
23	23.Google Maps for indoor navigation is already here, you've just never heard of it, BGR, , (January 9, 2020)	0
24	24.Waze sent drivers into L.A. fires, drivers and police warn, Jefferson Graham and Brett Molina, Dayton Daily News (Ohio), ; Pg. Z5, (December 8, 2017 Friday)	0
25	25.Waze adds feature to prevent accidents, CE Noticias Financieras English, , (December 29, 2022 Thursday)	0
26	26.Warehouse sparks fears over rat-run, Birmingham Post, NEWS; Pg. 21, (January 12, 2017 Thursday)	0
27	27.Chris Boardman to lead new walking and cycling body in England, Peter Walker, The Guardian (London), UK NEWS; Version:1, (January 22, 2022 Saturday)	0
28	28.The incredibly steep L.A. street that is being inundated with inexperienced drivers following navigation apps - and it's driving the residents insane, JENNIFER SMITH FOR DAILYMAIL.COM, MailOnline, NEWS; Version:3, (April 6, 2018 Friday)	1
29	29.North Rim highway closed for winter; caution on routes urged, Associated Press State & Local, STATE AND REGIONAL, (December 2, 2021 Thursday)	0
30	30.Low traffic zones 'force cars into streets where poorer people live', Andrew Ellson;George Greenwood, The Times (London), NEWS; Pg. 12, (February 13, 2021 Saturday)	1
31	31.Critics of UK low-traffic schemes told that 25,000 filters already existed, Peter Walker, The Guardian (London), ENVIRONMENT; Version:2, (May 16, 2021 Sunday)	1
32	32.Bid to ban drivers doing 'dangerous' U-turns; calls for action after construction of £13m road, EDDIE BISKNELL, Derby Telegraph, NEWS; Pg. 6, (July 7, 2022 Thursday)	0
33	33.Claims Cross Tay Link Road will lead to rural rat runs and turn Fair City 'into a ghost town', JAMIE BUCHAN, The Courier, NEWS; Pg. 4,5, (September 25, 2020 Friday)	1
34	34.Good views, wildlife and a pub help make up the perfect walk, SWNS <noreply@swns Rocks> , The Herald (Glasgow), Pg. 13, (October 2, 2021 Saturday)	0
35	35.New warehouse to create 130 jobs on former Tuckers site; Developer First Industrial has been given permission to build the 120-metre long warehouse on the former Tuckers Fasteners factory site in Perry Barr, By Neil Elkes, birminghampost.co.uk, NEWS, (January 6, 2017 Friday)	0
36	36.Limerick boreens used as 'rat runs' to avoid Adare bottleneck, BreakingNews.ie, IRISH NEWS, (November 25, 2019 Monday)	1
37	37.Should specific sat navs for HGVs be made mandatory?, Stoke The Sentinel, AGENCY:OTHER; Pg. 6, (February 10, 2017 Friday)	0
38	38."Finally" - Local pressure causes Google to fix notorious road glitch, The Westmorland Gazette, , (January 17, 2022 Monday)	0
39	39.Concerns raised over "lethal" sat-nav shortcut in Perthshire, By Kathryn Anderson, dailyrecord.co.uk, NEWS,LOCAL NEWS; Version:1, (March 9, 2022 Wednesday)	1
40	40.Waze California Wildfire Snag Reminds Business Travelers of Downside to Nav Apps, Annie Pilon, Small Business Trends, , (December 8, 2017 Friday)	0
41	41.3 QUESTIONS: WHAT A SINGLE CAR CAN SAY ABOUT TRAFFIC, States News Service, States News Service, , (February 7, 2022 Monday)	0
42	42.How to Improve Your Car Navigation, Daniel Hall, Newstex Blogs Saturday)	0
43	43.Use sat-navs to identify speeding motorists; Letters to the Editor, The Daily Telegraph (London), NEWS; Pg. 19, (July 23, 2021 Friday)	0
44	44.PORTLAND STATE UNIVERSITY RESEARCHERS' WORK 1ST STEP IN DEVELOPING ACCESSIBLE NAVIGATION APPS FOR ALL, US State News, , (October 23, 2019 Wednesday)	0
45	45.This new Google Maps feature will help prevent accidents, Indian Technology news, , (June 9, 2021 Wednesday)	0
46	46.Not covering their tracks; Railroad crossings pose danger; navigation apps aren't helping, Jason Laughlin STAFF WRITER, The Philadelphia Daily News, NEWS; Pg. 6, (August 20, 2019 Tuesday)	0
47	47.Think twice before hiking with Google Maps, BGR, , (July 19, 2021)	0
48	48.Here's how cities can keep congestion reduced post-coronavirus, Cities Today, Newstex Blogs TheNextWeb.com, , (August 5, 2020 Wednesday)	1
49	49.Waze Vs Google Maps: What Are The Differences., MENAFN - Business & Finance News (English), , (December 2, 2021 Thursday)	0
50	50.DANGEROUS JOY RIDE; POLICE SEARCH FOR DRIVER THAT SENT TESLA AIRBORNE, ABC News Transcript, , (March 22, 2022 Tuesday)	0
51	51.SAT NAV CHAOS HITS AMBULANCE DRIVERS, ANDY BUCKWELL, The Sun (England), NEWS; Pg. 35, (September 1, 2019 Sunday)	0
52	52.Honda Jazz; Latest iteration of Honda's practical small hatchback gets new hybrid tech that might be music to your ears On sale Now Price from £18,985, Neil Winn, What Car, NEWS; Pg. 16,17, (August 6, 2020)	0
53	53.ADOT TO CLOSE STATE ROUTES 366, 473 FOR THE WINTER ON MONDAY, NOV. 16, States News Service, States News Service, , (November 12, 2020 Thursday)	0
54	54.Navigation app Waze introduces new feature for drivers to avoid 'difficult intersections', John DiPietro, Stock Watch, , (June 20, 2016 Monday)	0
55	55.Cars to be banned from north London high street in day to improve road safety, Ross Lydall, standard.co.uk, NEWS,UK; Version:1, (August 10, 2021 Tuesday)	0
56	56.The future is here; On the road LATEST MOTORING NEWS WITH COLUMNIST COLIN ; MAGGIE BARRY says the A8 is the intelligent option, Daily Record and Sunday Mail, ROAD RECORD;FEATURES; Pg. 16, (February 16, 2018 Friday)	0
57	57.Of Map Apps and Traffic Jams, MINT, , (February 5, 2018 Monday)	1
58	58.Residents speak out over 'massive lorries' shaking homes and making noise, Daily Echo (Newsquest Regional Press), , (September 19, 2022 Monday)	1
59	59.Cars blocking emergency vehicle access to beaches will be towed, Sean O'Riordan, NEWS; Pg. 3, (May 12, 2021 Wednesday)	1
60	60.Google launches bike navigation feature in Israel, MENA English (Middle East and North Africa Financial Network), , (October 23, 2018 Tuesday)	0
61	61.New app to warn women about Scottish sex attack black spots, Herald Scotland, , (December 5, 2018 Wednesday)	0
62	62.Don't rely on navigation apps, IDF says, again, after latest rescue, The Times of Israel, , (September 14, 2016 Wednesday)	0
63	63.Supervise a learner driver, Impact News Service, , (November 1, 2022 Tuesday)	0
64	64.Why Waze Isn't the Best Choice for Commuters During Early Stages of Wild Fires: Check Better Sources, Lynn Walford, AUTO Connected Car News, , (December 8, 2017 Friday)	0
65	65.Come Dine With Me - 04:40 AM GMT, TVEyes - Channel 4 London, U.K. NATIONAL, (May 9, 2022)	0
66	66.MG HS Plus EV has some minuses; Spec is good, but tech is laggy and clunky First impressions , The West Australian (Perth), MOT; Pg. 12, (September 10, 2022 Saturday)	0
67	67.Sat-navs blamed for HGV rat-runs, Stoke The Sentinel, AGENCY:NEWS; Pg. 10, (May 25, 2016 Wednesday)	0
68	68.Lorries rumbling through Lancashire village prompt sat-nav call, Lancashire Telegraph, NEWS, (February 2, 2017 Thursday)	1
69	69.Crashing halt: The everyday tool that could leave property sellers routed, Jemimah Clegg, The Age (Melbourne, Australia) - Online, , (July 16, 2018 Monday)	1
70	70.Applications of immersive technologies in smart cities, Iran Daily, , (August 5, 2019 Monday)	0
71	71.Hot hatch that's a hoot to drive, The Huddersfield Daily Examiner, MOTORS;FEATURES; Pg. 3, (January 4, 2019 Friday)	0
72	72.Stay safe on your mountain trip this monsoon, Saptaparna Biswas, Times of India (Electronic Edition), CALCUTTA TIMES, (August 18, 2022 Thursday)	0
73	73.Use of rural rat runs soars as drivers take longer routes to avoid jams, By Telegraph Reporters, telegraph.co.uk, POLITICS; Version:1, (July 5, 2018 Thursday)	0
74	74.Controversies linked to driving app Waze, Agence France Presse -- English, , (March 1, 2016 Tuesday)	1
75	75.Waze to help drivers avoid tough intersections: Does GPS make us safer?; Navigation app Waze has unveiled a new feature that will help drivers avoid difficult intersections, the latest technological attempt to make the roads safer., Gretel Kauffman Staff writer, The Christian Science Monitor, Technology, (June 19,	0
76	76.Rail Crossing Warnings Sought for Mapping Apps, By DAISUKE WAKABAYASHI, The New York Times, Section A; Column 0; Business/Financial Desk; Pg. 1, (December 20, 2016 Tuesday)	0
77	77.Waze's new feature alerts drivers about approaching difficult intersection, John DiPietro, Stock Watch, , (June 20, 2016 Monday)	0
78	78.Pixies at Sounds of the City, Castlefield Bowl -stage times, support, setlist, getting there and venue guide, By, Jenna Campbell, manchestereveningnews.co.uk, WHAT'S ON NEWS; Version:1, (July 4, 2022 Monday)	0
79	79.Los Angeles councilman says Waze causing traffic headaches, Postmedia Breaking News, PMN BUSINESS, (April 17, 2018 Tuesday)	1
80	80.Sat-navs are directing lorries down this very narrow lane and they're getting stuck; Drivers are trusting that their sat-navs must be right, By Christie Bannon, walesonline.co.uk, NEWS; Version:3, (October 31, 2017 Tuesday)	1
81	81.Why Los Angeles police are warning drivers NOT to use Sat Nav during apocalyptic wildfires; Major motorways have been closed forcing people to take alternative routes - but it can be dangerous, By Steve Robson, mirror.co.uk, NEWS,WORLD NEWS; Version:2, (December 7, 2017 Thursday)	0
82	82.Important changes are being made to driving tests but not everyone is happy; The new regulations will	0
83	83.The Audi A8 - the intelligent option; Audi's A8 flagship is packed with goodies that will make driving so rewarding. At the same time it is beautiful and sleek with a terrific injection of power under the bonnet. Simply point, go and enjoy., By Maggie Barry, dailyrecord.co.uk, LIFESTYLE,MOTORING; Version:1, (February 15, 2018 Thursday)	0
84	84.Rail Crossing Warnings Are Sought for Mapping Apps, DAISUKE WAKABAYASHI, The New York Times , TECHNOLOGY, (December 19, 2016 Monday)	0
85	85.KL: The world's ugliest (and most beautiful) city - Terence Tang, Malay Mail, , (April 2, 2019 Tuesday)	0
86	86.Lorry drivers should use maps not satnav, Chris Grayling says; The Commons Leader says drivers' dependence on sat navs was to blame for unsuitably large vehicles travelling on narrow rural roads, By Peter Dominiczak Political Editor, telegraph.co.uk, NEWS, (June 12, 2015 Friday)	1
87	87.Fit driving test to our regional needs, Western Daily Press, NEWS:OTHER; Pg. 21, (September 19, 2017 Tuesday)	0
88	88.Qalandiya drama not the first Waze controversy, Arutz Sheva Staff, Arutz Sheva, , (March 1, 2016 Tuesday)	1
89	89.'Our village is a sacrificial lamb to the expansion of Bicester', Oxford Mail, NEWS, (May 26, 2019 Sunday)	1
90	90.-THE NEW MEGANE AND MEGANE E-TECH PLUG-IN HYBRID, ENP Newswire, , (February 3, 2020 Monday)	0
91	91.Driving forward new skills in test for learners; instructors say they're concerned, Mike Brown, Evening Gazette, FEATURES; Pg. 26, (August 30, 2017 Wednesday)	0
92	92.Stay safe on your mountain trip this monsoon with these tips, Saptaparna Biswas, Times of India (Electronic Edition), CHENNAI TIMES, (August 18, 2022 Thursday)	0
93	93.DEI Efforts Would Change Forever If We Approached Them the Way Waze Makes Maps, Bradley Akubuiro, Inc.com, , (December 7, 2022 Wednesday)	0
94	94.Anxious residents want urgent action after another crash at Chester village junction, By, Angela Ferguson, macclesfield-express.co.uk, CHESTER & CHESHIRE NEWS; Version:1, (October 21, 2022 Friday)	0
95	95.Google Maps - Why Waze Adopted its Features?, Boosh Articles, Donklephant, , (August 23, 2015 Sunday)	0
96	96.When did finding my way become so complicated?; KEEPING IT TOGETHER Kate Kerrigan, Kate Kerrigan, Irish Daily Mail, FEATURES; Pg. 24, (August 8, 2018 Wednesday)	0
97	97.Watch: Five hour wait for lorry driver after his HGV got stuck on a bell in Holmfirth; The landlord of a nearby pub said this happens about once a month, By Joanne Douglas, examiner.co.uk, NEWS; Version:1, (December 11, 2017 Monday)	1
98	98.Sat-nav scourge of foreign HGV drivers putting one of Britain's finest medieval villages under siege as 44- tonne lorries miss delicate Tudor homes by INCHES , KEILIGH BAKER FOR MAILONLINE, MailOnline, NEWS; Version:1, (March 15, 2017 Wednesday)	1
99	99.Outcry over road being used as rush-hour rat run; Bad-tempered drivers are causing gridlock chaos on country lane, Mary Harris, Kent and Sussex Courier, NEWS; Pg. 16, (October 7, 2011)	1
100	100.Waze causing LA traffic headaches, city council member says, Indian Technology news, , (April 19, 2018 Thursday)	1
101	1.NYPD orders Google to stop Waze from revealing DWI checkpoint locations, BGR, , (February 6, 2019)	0
102	2.Behind the wheel - diary of a Sussex newbie, West Sussex County Times, , (October 8, 2018 Monday)	0
103	3.Rekor Subsidiary Waycare Named to the ITS World Congress 2021 Hall of Fame, MENAFN - Press Releases (English), , (October 13, 2021 Wednesday)	0
104	4.iOS 14 lets users grant approximate location access for apps that don't require exact GPS tracking, Benjamin Mayo, Newstex Blogs 9to5Mac, , (August 12, 2020 Wednesday)	0
105	5.California man survives 7 day stuck in snowy mountain road, Associated Press, Associated Press State & Local, DOMESTIC NEWS; STATE AND REGIONAL, (February 5, 2021 Friday)	0
106	6.Flaw in maps app Waze lets hackers track you, By Cara McGoogan, telegraph.co.uk, , (April 27, 2016 Wednesday)	0
107	7.Cross Tay Link Road will lead to rural rat runs and turn Perth into a ghost town, campaigners claim, Jamie Buchan, thecourier.co.uk, , (September 25, 2020 Friday)	1
108	8.Cafe owner fears 'sat nav error' led to lorry crashing into building, Dorset Echo, , (April 21, 2021 Wednesday)	0
109	9.The Clarkson Review: the Hyundai i10; That's la dolce vita in the rear-view mirror, Jeremy Clarkson, thetimes.co.uk, THESUNDAYTIMESMAGAZINE; Version:1, (March 8, 2020 Sunday)	0
110	10.That's la dolce vita in the rear-view mirror; The Clarkson Review: Hyundai i10, Jeremy Clarkson, The Sunday Times (London), MAGAZINE;FEATURES; Pg. 66,67, (March 8, 2020 Sunday)	0
111	11.Teesside instructors 'concerned' about changes to driving test - here's what you need to know; Two new manoeuvres will be introduced - including a new skill which has Paul Coleman, secretary of the Teesside Association of Professional Drivers, worried, By Mike Brown, gazettelive.co.uk, NEWS; Version:1, (August 28, 2017 Monday)	0
112	12.Waze causing LA traffic headaches, city council member says; Waze causing LA traffic headaches, city council member says, Christopher Weber, Canadian Press, BUSINESS, (April 17, 2018 Tuesday)	1
113	13.More than just a map, By Kim Mikus Lake County Forest Preserves, Chicago Daily Herald, NEIGHBOR; Pg. 0, (April 18, 2019 Thursday)	0
114	14.BBC Radio 5 Live - 05:15 AM GMT, TVEyes - BBC Radio 5 Live, U.K. NATIONAL RADIO, (April 15, 2017 Saturday)	0
115	15.Councillors pledge to take action after bank holiday traffic caused misery at beauty spot, Dorset Echo, NEWS, (September 12, 2017 Tuesday)	1
116	16.Frustrated motorists brand road closures 'absolute joke', By Joe Walker Joewalker@thekmgroup.co.uk, Whitstable Gazette, , (August 18, 2022)	1
117	17.Yes, driving in Anchorage is awful right now. Here's why.; Problems caused by uncleared snow - such as traffic jams, visibility obscured by snow berms and last-second maneuvers around disappearing road lanes - have grated on Anchorage drivers since storms slammed the city earlier this month., Alaska Dispatch News, NEWS; Anchorage, (December 24, 2022 Saturday)	0
118	18.{Strategic routing part 1: fine-tuning the final mile}, Commercial Carrier Journal, , (July 21, 2017 Friday)	0
119	19.Helios and Matheson Analytics and RedZone launch new global security solution, MarketLine NewsWire (Formerly Datamonitor), TECHNOLOGY & TELECOMMUNICATIONS, (July 26, 2017 Wednesday)	0
120	20.Cardiff Mathematicians Map Out the Safest Way Home, India Engineering news, , (September 19, 2018)	0
121	21.Helios and Matheson Analytics and RedZone Acquire License to Facial Recognition Technology from Israeli Biometrics Technology Company, IsItYou™, Financial Buzz, , (May 23, 2017 Tuesday)	0
122	22.Lost lorry drivers return to village as officers leave, By Charlie Harman Charman@thekmgroup.co.uk, Kentish Express, , (May 20, 2021)	1
123	23.UK road trips: 10 best driving routes in Britain revealed, Harriet Mallinson, Express Online, , (June 18, 2018 Monday)	0
124	24.Village snarled up as motorists frustrated over more Joewalker@thekmgroup.co.uk, Herne Bay Gazette, , (August 18, 2022)	1
125	25.Old Pool Bank: Concern as Dyneley Arms junction closure forces 'dangerous' traffic increase on single track road, Alex Grant, Yorkshire Evening Post, TRAFFIC AND TRAVEL, (October 12, 2022 Wednesday)	1
126	26.Blend founder Yann Murciano proves the banker’s ex-banker, Matthew Vincent, FT.com, , (June 12, 2020 Friday)	0
127	27.Let's all welcome low-traffic neighbourhoods, Matthew Pencharz, standard.co.uk, COMMENT; Version:1, (October 8, 2020 Thursday)	1
128	28.Here's when Toronto's traffic jam are worst, according to the data, Lex Harvey, The Star (Toronto, Ontario) Online, NEWS, (October 4, 2022 Tuesday)	0
129	29.City Insider, Matthew Vincent, Financial Times (London, England), NEWS; Pg. 12, (June 12, 2020 Friday)	0
130	30.Helios and Matheson Analytics and RedZone Acquire License to Facial Recognition Technology from Israeli Biometrics Technology Company, IsItYou(TM); RedZone MapTM to Integrate Facial Recognition Technology with Its Proprietary Artificial Intelligence Solution to Enhance Situational Awareness, Business Wire, , (May 23, 2017 Tuesday)	0
131	31.VIDEO: Safety fears after Felpham footpath named 'Turkey Way', Michael Drummond, Bognor Regis Observer, , (May 29, 2018 Tuesday)	1
132	32.Google Maps' latest update might convince you to leave your car at home; GOOGLE has showered cyclists in a number of incredibly useful new features that could encourage you to hop on a bike for your next journey., Aaron Brown, Express Online, , (July 22, 2020 Wednesday)	0
133	33.Google Has A Plan To Finally Bring Carpooling To Britain, Oliver Smith, Forbes.com, , (March 9, 2018 Friday)	0
134	34.The driving test is changing: here's 5 things you need to know, Swindon Advertiser, NEWS, (August 22, 2017 Tuesday)	0
135	35.Silence of the vans; Electric Vivaro makes deliveries clean and quiet, COLIN GOODWIN, Daily Star Sunday, FEATURES; Pg. 34,35, (February 21, 2021)	0
136	36.Calls for rat run' closure, Halifax Courier, , (June 17, 2014 Tuesday)	1
137	37.Don't sweat the haul stuff; Pick-ups aren't just workhorses for farmers and tradesmen; they can also serve as family vehicles. Let's see which of the latest crop gets the job done best, What Car, FEATURES; Pg. 72,73,74,75,76,77,79,80,81, (November 18, 2021)	0
138	38.Sat nav glitchs sends Flintshire holiday park traffic to 'danger' level crossing; Peter Birtles says there could be 'one hell of an accident' when the Network Rail crossing becomes unmanned, By Jez Hemming, dailypost.co.uk, NEWS; Version:2, (April 15, 2017 Saturday)	0
139	39.Kia Sportage review - SUV's on the right road; The Kia Sportage is a spot-on drive when it comes to using the intelligent sat nav to avoid chaotic motorway roadworks. But that's not all it is good for, as you can discover in this review of the spec, performance and pricing of the 1.7 CRDi 2 2WD model., By Maggie Barry, dailyrecord.co.uk, LIFESTYLE,MOTORING; Version:1, (March 1, 2017 Wednesday)﻿	0
140	40.Traffic turmoil after weather warnings issued, News and Star, , (January 8, 2022 Saturday)	0
141	41.'Best buy' Leon is already a roaring success story, Stoke The Sentinel, AGENCY:OTHER; Pg. 7, (February 17, 2017 Friday)	0
142	42.Israeli co Cellepathy offers personalized navigation; Cellepathy's app only bothers drivers with navigation notifications, when they're really necessary., Idan Rabi, Globes [online] - Israel's Business Arena, , (April 27, 2016 Wednesday)	0
143	43.Unite now to save the city from cuts, Leicester Mercury, AGENCY:OTHER; Pg. 16, (March 3, 2017 Friday)	0
144	44.Car review: 2021 Hyundai Elantra SEL, Federal Way Mirror (Washington), , (January 22, 2021)	0
145	45.Drivers turn country lanes into 'rat runs' to beat congestion, Daily Telegraph Reporter, The Daily Telegraph (London), NEWS; Pg. 4, (July 6, 2018 Friday)	1
146	46.JOHNSON, CALABRESE INTRODUCE BILL TO REQUIRE NAVIGATIONAL APPS TO REROUTE DRIVERS AROUND EMERGENCY CONDITIONS, States News Service, States News Service, , (July 3, 2018 Tuesday)	0
147	47.Newcastle Go Slow protest: Cabbies' convoy snakes through city centre on second protest; The taxi drivers are protesting against Newcastle City Council for scrapping the 'knowledge' test which they say should be brought back, By Lisa Hutchinson, chroniclelive.co.uk, NEWS, (November 13, 2015 Friday)	0
148	48.Warnings for careless drivers caught on film, DANIEL HOLLAND, Evening Chronicle, NEWS; Pg. 3, (July 6, 2019 Saturday)	0
149	49.Driving instructor claims test changes will make it easier to pass; Changes to test manoeuvres will make it easier to pass and lead to more collisions, By Jon Macpherson, manchestereveningnews.co.uk, NEWS; Version:1, (April 15, 2017 Saturday)	0
150	50.UK's traffic jams 'some of the worst in Europe', Natalie Chalk, The Express, NEWS; Pg. 17, (April 24, 2010 Saturday)	0
151	51.This is what you will need to do to pass the driving test from today; From today everyone hoping to get their licence will have to do the new test, By Zara Whelan, dailypost.co.uk, NEWS; Version:1, (December 4, 2017 Monday)	0
152	52.Self-isolated in the middle of nowhere; Read Martin's column every week in the Western Daily Press, Martin Hesp, Western Daily Press, NEWS; Pg. 23, (February 29, 2020 Saturday)	0
153	53.Mumbai: The city of dreams, takes it all in traffic jams, Afternoon Voice (India), , (March 25, 2022 Friday)	0
154	54.MILLIONS HIT THE HIGHWAYS FOR THE HOLIDAY; WHAT TO KNOW BEFORE YOU HIT THE ROAD, ABC News Transcript, , (June 30, 2017 Friday)	0
155	55.GPS error led to gun battles, Israel says; Two soldiers enter Palestinian refugee centre, Ruth Eglash, National Post (f/k/a The Financial Post) (Canada), NEWS; Pg. A3, (March 2, 2016 Wednesday)	0
156	56.Apple Filed A Patent For AR Navigation For Apple Maps, Michelle Jones, ValueWalk, , (July 26, 2019 Friday)	0
157	57.Waze debated in Rio after woman directed to slum, killed, By JENNY BARCHFIELD, Associated Press International, BUSINESS NEWS; INTERNATIONAL NEWS, (October 7, 2015 Wednesday)	0
158	58.Reading learner drivers warned over BIG changes to test; The sight of local driving instructors teaching learners to reverse round a corner in the back roads of Whitley will soon be a thing of the past., By Hugh Fort, getreading.co.uk, NEWS, (July 15, 2016 Friday)	0
159	59.Sort our lorry rat run, say Bradford on Avon protestors, Wiltshire Times, BRADFORD NEWS (BRADFORD NEWS), (August 26, 2013 Monday)	1
160	60.Big mistake 7 days on snowy road, Associated Press, Chicago Daily Herald, NATION_; Pg. 2, (February 6, 2021 Saturday)	0
161	61.Killingworth Road: Warning as reckless motorists continue to drive the WRONG WAY; A CCTV camera has repeatedly caught motorists illegally driving in the wrong direction, By Daniel Holland, chroniclelive.co.uk, NEWS; Version:1, (July 5, 2019 Friday)	0
162	62.'Lost sat-nav' A34 drivers are causing trail of destruction through village, Oxford Mail, , (June 28, 2018 Thursday)	0
163	63.California man survives 7 days stuck on snowy mountain road, DAISY NGUYEN, Associated Press State & Local, DOMESTIC NEWS; STATE AND REGIONAL, (February 6, 2021 Saturday)	0
164	64.Backing for traffic ban at Devizes rat run, The Wiltshire Gazette and Herald, NEWS, (August 18, 2014 Monday)	1
165	65.In praise of our borough council, PR Script Managers, Islington Gazette, LET, (September 2, 2021 Thursday)	0
166	66.Police seize off-road motorbike while en route to £100k drugs raid in Mansfield, Jon Ball, Mansfield & Ashfield Chad, CRIME, (December 15, 2021)	0
167	67.have police given up on burglary?; As devastating report reveals detection rates are so low the public feel like house break-ins have been 'decriminalised'..., David Barrett, Mail on Sunday (London), NEWS; Pg. 1,6, (August 31, 2022 Wednesday)	0
168	68.VW Passat GTE, Stoke The Sentinel, AGENCY:OTHER; Pg. 2, (January 6, 2017 Friday)	0
169	69.This popular app helps you report roadkill to save the wild, Bhok Thompson, Green Prophet, , (June 20, 2017 Tuesday)	0
170	70.Ludhiana | Day after protest against GADVASU, police lodge FIR for traffic blockade, Hindustan Times, , (March 26, 2022 Saturday)	0
171	71.Sat navs are robbing us of our sense of direction: Expert warns we risk losing our navigation skills if we keep relying on GPS, ABIGAIL BEALL FOR MAILONLINE, MailOnline, SCIENCE, (March 30, 2016 Wednesday)	0
172	72.The secret lochside location that's the only award-winning freshwater beach in Scotland, By Sean Murphy, dailyrecord.co.uk, SCOTLAND NOW; Version:1, (April 7, 2022 Thursday)	0
173	73.DNA Journey - 8:55 PM GMT, TVEyes - ITV 1 London, U.K. NATIONAL, (September 29, 2022)	0
174	74.FIGHTING BACK AGAINST TRAFFIC APPS; NEW JERSEY TOWN'S NEW RUSH HOUR CRACKDOWN, ABC News Transcript, , (December 8, 2017 Friday)	1
175	75.Israeli soldiers' app use leads to deadly fight in West Bank camp; Palestinian killed during rescue of two soldiers who mistakenly entered refugee camp while using Waze navigation app, Peter Beaumont in Jerusalem, The Guardian, WORLD NEWS, (March 1, 2016 Tuesday)	0
176	76.People-Friendly Streets: Ambulance chiefs say scheme is 'OK' but have concerns about bollards, PR Script Managers, Islington Gazette, ROP, (August 20, 2020 Thursday)	0
177	77.'Sat-nav goons' face 40 signs beyond Five Ways Island -AA warning, By, Graham Young, birminghammail.co.uk, MIDLANDS NEWS; Version:1, (May 12, 2021 Wednesday)	0
178	78.GPS ERROR LEADS TO CLASH AT REFUGEE CAMP, Compiled from wire services, Pittsburgh Post- Gazette, WORLD; WORLD BRIEFS; Pg. A-4, (March 2, 2016 Wednesday)	0
179	79.MyGalileoApp – targeting the future of mobility, Impact News Service, , (September 21, 2019 Saturday)	0
180	80.Why the Western Link must happen, David Lamotte, Eastern Daily Press, LETT, (December 12, 2020 Saturday)	1
181	81.Playing a waiting game; You could save thousands on these small SUVs by holding off until they're a year old.We put them head to head to see which is the better buy, What Car, FEATURES; Pg. 98,99,100,101, (January 15, 2021)	0
182	82.Volpe Transportation Center: Innovative Uses Of Data Science To Solve Transportation Problems, Targeted News Service, Targeted News Service, , (October 6, 2022 Thursday)	0
183	83.Progress - but we still trail other countries, Paul Melia, Irish Independent, NEWS; Pg. 23, (April 12, 2014 Saturday)	0
184	84.Artist uses 99 smartphones to create virtual traffic jams in Google Maps, Shawn Knight, Newstex Blogs TechSpot, , (February 3, 2020 Monday)	0
185	85.Lorriesâ€™ sat-nav slip-ups bring chaos to cul-de-sac, ROB SMYTH, Burton Mail, , (November 29, 2011 Tuesday)	0
186	86.'Idiots with twatnavs, meet thy doom': Villagers fed up with people blindly following instructions through dangerous ford come up with novel deterrent, EMMA CLARK, MailOnline, NEWS, (October 22, 2012 Monday)	0
187	87.Hobby with hooks; More and more young city dwellers are going fishing, corona measures and fishing influencers are fuelling the trend. This has little to do with the cliché of the silent loner, Lukas Krombholz, Die Welt am Sonntag (English), Stil; Pg. 59, (October 25, 2020 Sunday)	0
188	88.Facebook: @livecoventryFRIDAY, SEPTEMBER 7, 2018 COVENTRY TELEGRAPH 49 MOTORS; Value hybrid estate, David Ward, Coventry Evening Telegraph, NEWS; Pg. 49, (September 7, 2018 Friday)	0
189	89.The whole kit and caboodle; Mitsubishi's new ASX and the Vauxhall Mokka X offer a load of kit for an asking price of about £20k. Does that make them more appealing than an entry-level Seat Ateca for similar money?, What Car, NEWS; Pg. 66,67,68,69,71,72,73, (May 4, 2017)	0
190	90.Audi Q5, What Car, FEATURES; Pg. 21, (October 20, 2016)	0
191	91.Plan leads vehicles in e-way snarls to exit & entry points, Times of India (Electronic Edition), TIMES CITY, (April 18, 2022 Monday)	0
192	92.An App Leads 2 Israeli Soldiers Off Course, and Violence Ensues, By DIAA HADID, The New York Times, Section A; Column 0; Foreign Desk; Pg. 6, (March 2, 2016 Wednesday)	0
193	93.Israeli soldiers get lost using app, and clashes follow, DIAA HADID, International New York Times, NEWS; Pg. 6, (March 3, 2016 Thursday)	0
194	94.The Perfect Pitch - 4:30 PM GMT, TVEyes - Channel 4 London, U.K. NATIONAL, (October 5, 2021 Tuesday)	0
195	95.Villagers fed up with people blindly following instructions through dangerous ford come up with novel deterrent, EMMA CLARK, MailOnline, NEWS, (October 22, 2012 Monday)	0
196	96.Sat-nav blunder strands tanker for days in lane, Bath Chronicle, NEWS:OTHER; Pg. 2-3, (January 1, 2015 Thursday)	0
197	97.Sat-nav users need to be pointed in right direction; Kevin Davis, a former Conservative candidate at the General Election, writes about the issues revolving around the use of satellite navigation systems., Western Gazette series, Pg. 51, (March 17, 2011)	0
198	98.Novice driver, 17, on road trip with friends died in horror smash after becoming 'over-reliant' on Sat Nav and missing crossroad warning signs, SARA MALM, MailOnline, NEWS, (October 18, 2012 Thursday)	0
199	99.Fresh call for 20mph limit by residents, Western Gazette series, Pg. 3, (January 23, 2014)	1
200	100.Google Maps V Google Earth: What is the difference? Can people zoom in on YOUR home?, Owen Gough, Express Online, , (June 25, 2018 Monday)	0
201	1.Protect country lanes from sat-nav gridlock; Letters, Western Daily Press, LETTERS; Pg. 14, (March 18, 2011 Friday)	0
202	2.These are the roads where a new 20mph speed limit could be introduced, Reading Chronicle, , (January 22, 2021 Friday)	1
203	3.Technology has its place - but a map will find a place, GRAEME DEMIANYK, Western Morning News (Plymouth, UK), LETTERS; Pg. 11, (March 19, 2011 Saturday)	0
204	4.'The traffic is concerning as an adult, but it's the children I worry about', JAMIE WALLER, Grimsby Telegraph, NEWS; Pg. 4, (February 15, 2022 Tuesday)	0
205	5.Cabbies 'Draconian' taxi sat nav ban thrown out, Heather Pickstock, The Bristol Post, NEWS; Pg. 26, (January 10, 2014 Friday)	0
206	6.Little Ignis is big on style, The Plymouth Herald, FEATURES:MOTORS; Pg. 2-3, (February 3, 2017 Friday)	0
207	7.Paramedics on Scene - 08:45 AM GMT, TVEyes - BBC 1 Oxford, U.K. REGIONAL TV, (October 27, 2022)	0
208	8.Regional News and Weather - 12:35 AM GMT, TVEyes - BBC 1 West, U.K. REGIONAL TV; News, (July 10, 2017 Monday)	0
209	9.Safety fears in village plagued by HGV traffic; OBJECTIONS TO ROAD USAGE, JAMIE WALLER, Scunthorpe Telegraph, NEWS; Pg. 6, (February 24, 2022 Thursday)	0
210	10.DRIVEN STARE CRAZY BY TUBE STRIKERS, The Sun (England), FEATURES; OPINION, COLUMN; Pg. 27, (February 8, 2014 Saturday)	0
211	11.Slower but safer: Waze navigation app adds ability to avoid crime hotspots, STACY LIBERATORE FOR DAILYMAIL.COM, MailOnline, SCIENCE, (June 17, 2016 Friday)	0
212	12.Dad joins the fight for road safety rethink after kids' near miss; Sharp bend at village junction is accident blackspot, JACK THOMSON, Paisley Daily Express, NEWS; Pg. 2, (July 25, 2022 Monday)	0
213	13.'Idiots with t**tnavs, meet thy doom': Villagers fed up with people blindly following instructions through dangerous ford come up with novel deterrent, EMMA CLARK, MailOnline, NEWS, (October 22, 2012 Monday)	0
214	14.Novice driver, 17, died in horror smash after becoming 'over-reliant' on Sat Nav and missing crossroad warning signs, SARA MALM, MailOnline, NEWS, (October 18, 2012 Thursday)	0
215	15.The "Galician" of the GPS, married to an Argentine, launches herself as a singer: "If she likes it or not, nothing happens"., CE Noticias Financieras English, , (June 13, 2022 Monday)	0
216	16.GP Taylor: Jam tomorrow and every day on A64 death trap, Yorkshire Post, , (July 5, 2017 Wednesday)	1
217	17.Treading the thin blue line and finding the unexpected, Halstead Gazette, NEWS, (January 2, 2018 Tuesday)	0
218	18.Sat-nav is blamed as lorries hit low bridge, Anne Byrne, Express and Echo, NEWS; Pg. 7, (October 27, 2011 Thursday)	0
219	19.Collaborative transport model aims to disrupt the disrupters, John Thornhill, Monday)	0
220	20.Increasing rainfall worsens commuters' pain on Lagos bad roads, Business Day, , (July 5, 2022 Tuesday)	0
221	21.Regional News and Weather - 9:30 PM GMT, TVEyes - BBC 1 South West, U.K. REGIONAL TV; News, (August 30, 2013 Friday)	0
222	22.Residents demand solution to dangerous' Sompting rat run road, Isabella Cipirska, Shoreham Herald, , (September 14, 2016 Wednesday)	1
223	23.Officials map out fears over sat-nav route, Leslie Jackson, Leek Post and Times, Pg. 7, (May 25, 2011)	1
224	24.Sidewalk Labs launches Pebble, a sensor that uses real-time data to manage city parking, Greentechlead.com, , (May 24, 2021 Monday)	0
225	25.A city of numbers, Hal Hodson, New Scientist, NEWS;, (January 24, 2015)	0
226	26.Google Maps must improve if it wants cyclists to use it; Cyclists don't just want the fastest route they want the safest or quietest - and information on bike parking would be a bonus, Jessica Brown, The Guardian(London), TECHNOLOGY; Version:1, (September 26, 2017 Tuesday)	0
227	27.On the right road; MAGGIE BARRY finds the Kia Sportage is a spot-on drive as she bids to avoid chaotic motorway roadworks, MAGGIE BARRY, Daily Record and Sunday Mail, ROAD RECORD;FEATURES; Pg. 7, (March 3, 2017 Friday)	0
228	28.Why Devon’s Salcombe is the new hotspot for holidaying Londoners, Adam Bloodworth, Cityam.com, , (August 8, 2022 Monday)	0
229	29.Politicians must use their judgement; LETTER S Get in touch - tell us what you think Email: yoursay@plymouthherald.co.uk Post: Letters, The Herald, Studio 5-11 Millbay Road, Plymouth PL1 3LF, The Plymouth Herald, NEWS; Pg. 14, (December 10, 2018 Monday)	1
230	30.This map shows plans for Low Traffic Neighbourhoods across Oxford, Oxford Mail, , (September 24, 2020	0
231	31.Plea to set up high standard schools in each ward, The News Today (Bangladesh.), , (February 27, 2017	0
232	32.Don't blame me, guv, it was a pesky sat-nav that did it, Peter Walker , Essex Chronicle, NEWS:PEOPLE;	0
233	33.Test drive: Chevrolet Equinox Premier, CE Noticias Financieras English, , (November 18, 2018 Sunday)	0
234	34.Dear LAist: Why Aren't There More One-Way Streets In LA?, Gina Pollack, LAist, , (March 28, 2019	1
235	35.Bike, land, river; From the source to the mouth in two or three days - the new Steverland route is ideal for cycling beginners. Nice and flat and the concentrated portion of Münsterland, with lots of castles and mills, Cornelia Höchstetter, Die Welt am Sonntag (English), TRAVEL; Pg. 56, (June 26, 2022 Sunday)	0
236	36.One-way thinking, Peace Arch News, LETTERS; Pg. A7, (June 17, 2021)	0
237	37.Action called for at beck crossing before there is a fatality, The Westmorland Gazette, , (February 4, 2021	0
238	38.Lorries 'forcing pupils to press against the wall', Burton Mail, NEWS:OTHER; Pg. 14-15, (July 5, 2017	1
239	39.On tackling gridlock, we're in the driver's seat; We can use this time not driving to check out high-tech tools that might help us with old problems, Sasha Sud Contributor, The Toronto Star, BUSINESS; Pg. B2, (April 25, 2020 Saturday)	0
240	40.Kia XCeed first drive review - Compact family crossover is a corker; We've been checking out the new Kia XCeed compact family crossover and as well as telling you all about the specs, performances and prices, we also explain why it's so much better than a £30,000 bottle of wine., By Maggie Barry, dailyrecord.co.uk, LIFESTYLE,MOTORING; Version:1, (October 9, 2019 Wednesday)	0
241	41.The best and worst places to drive; In recent survey from Waze, eastern U.S. beats out the West, On Travel, Dayton Daily News (Ohio), ; Pg. Z6, (January 22, 2018 Monday)	0
242	42.Ignore the culture warriors – low traffic neighbourhoods don’t close streets, they liberate them, George Monbiot, The Guardian (London), OPINION; Version:2, (August 3, 2022 Wednesday)	1
243	43.While COVID-19 has us off the roads, let's get smart about gridlock, Sasha Sud, thestar.com, BUSINESS; Pg. 0, (April 25, 2020 Saturday)	0
244	44.Rawalpindi's roadways become a nightmare to travel on, The Patriot, , (August 8, 2022 Monday)	0
245	45.Waze Will No Longer Tell You To Make Horrendous Left Turns, Tim Loc, LAist, , (June 17, 2016 Friday)	0
246	46.Revealed: drivers fork out over 100,000 so far this year for using bus gates in Taunton, Somerset County Gazette, NEWS, (November 26, 2015 Thursday)	1
247	47.Integrated transport model aims to disrupt the disrupters, John Thornhill, Financial Times (London, England), NEWS; Pg. 9, (January 15, 2019 Tuesday)	0
248	48.How iOS 8 Will Fix Apple Maps, Dave Smith, ReadWriteWeb, , (March 12, 2014 Wednesday)	0
249	49.Carrentals.co.uk: Carrentals.co.uk Warns Drivers Not to Become Too Reliant on Sat Nav; Car hire comparator advises motorists to always carry a map book in their vehicle, M2 PressWIRE, , (January 26,	0
250	50.British mother shot by bandits after driving into Brazilian slum; Woman attacked after family of five take wrong turn looking for bottle of water near coastal resort, Martin Evans, The Daily Telegraph (London), NEWS; Pg. 7, (August 8, 2017 Tuesday)	0
251	51.Vintage Kia; MAGGIE BARRY explains why the new XCeed compact family crossover is so much better than a £30,000 bottle of wine, MAGGIE BARRY, Daily Record and Sunday Mail, ROAD RECORD;FEATURES; Pg. 7, (October 11, 2019 Friday)	0
252	52.Tall for their age; COMPARISON ; As a member of the small SUV club, the new Renault Captur's first job is to try to gain the upper hand over high-riding rivals from Ford and Skoda, What Car, NEWS; Pg. 54,55,56,57,58,60,61, (March 12, 2020)	0
253	53.Ukrainians navigate overcrowded trains and snarled traffic as they seek to escape the Russian assault on Kyiv, Business Insider US, , (March 5, 2022 Saturday)	0
254	54.Stranded van prompts river warning, The Northern Echo (Newsquest Regional Press), , (December 22, 2019 Sunday)	0
255	55.Breakfast - 08:36 AM GMT, TVEyes - BBC 1 South West, U.K. REGIONAL TV; News, (November 15, 2018	0
256	56.Traffic app says not at fault for Israel troops losing way, Agence France Presse -- English, , (March 1, 2016	0
257	57.The UK start-up saving classic cars from the landfill by converting them to electric, Version, , (August 6, 2022 Saturday)	0
258	58.First responder "sacked for speeding" while answering 999 call, Express Online, , (September 11, 2013 Wednesday)	0
259	59.It runs on batteries and goes like lightning: Land Rover reveals its first 'green' model - the Range Rover Sport P400e plug-in hybrid, RAY MASSEY FOR THISISMONEY.CO.UK, MailOnline, CARS; Version:2, (October 3, 2017 Tuesday)	0
260	60.Killer lorry driver 'was distracted by sat-nav'; WIRRAL MAN ADMITS DANGER DRIVING CHARGE, Luke Traynor, Liverpool Echo, NEWS; Pg. 18, (March 16, 2016 Wednesday)	0
261	61.MP backs residents in bid to try and solve traffic problems in Hockliffe, Dunstable Today, , (July 2, 2018	0
262	62.Navigation smartphone app led Israeli soldiers into Palestinian gunfight, officials say, DOUG G. WARE, UPI, , (March 1, 2016 Tuesday)	0
263	63.BR-040 is considered the deadliest highway in the country, CE Noticias Financieras English, , (December 26, 2022 Monday)	0
264	64.Major work on A12 and A120 starts next week, Essex Chronicle, NEWS:LETTERS; Pg. 16, (January 5, 2017 Thursday)	0
265	65.TECH Waze Testing New Alert System For Roads Where Accidents Are Likely To Occur Waze will use its community-driven accident information to highlight dangerous roads where users should be on high alert December 30, 2022 at 15:00, Sebastien Bell, WebNews - English, December 30, 2022 Friday https://www.carscoops.com/2022/12/waze-testing-new-alert-system-for-roads-where-accidents-are-likely-to-	0
266	66.Fears traffic changes will create 'rat run' near busy school, Emily Macdonald, Wentworth Courier Online, , (February 24, 2021 Wednesday)	0
267	67.Wirral lorry driver caused fatal crash because he was fiddling with his sat nav; Nicholas Clough has pleaded guilty to causing death by dangerous driving, By Luke Traynor, liverpoolecho.co.uk, NEWS, (March 15, 2016 Tuesday)	0
268	68.We're in a bit of a jam, Peebleshire News, NEWS, (October 23, 2015 Friday)	0
269	69.Drivers warned of more A120 roadworks - and they start next week, Gazette (Essex), , (November 2, 2019 Saturday)	0
270	70.A litany of woes with highway, Jennie Curtin, Lithgow Mercury, NEWS; Pg. 3, (September 29, 2020	0
271	71.CARPOOLING could help slash pollution [...], The Evening Standard (London), NEWS; Pg. 9, (April 10,	0
272	72.Croydon is tough place to pass test, Croydon Advertiser Series, NEWS:CRIME; Pg. 26-27, (January 18,	0
273	73.Chaos on the road at Petersfinger, Annie Riddle, Salisbury Journal, SALISBURY NEWS (SALISBURY NEWS), (December 1, 2010 Wednesday)	0
274	74.Breakfast - 08:37 AM GMT, TVEyes - BBC 1 East Midlands, U.K. REGIONAL TV; News, (November 15, 2018 Thursday)	0
275	75.Karnataka: Cops issue 500 notices for wrong parking, warn establishments, Rajiv Kalkod, The Times of India (TOI), BENGALURU, (November 19, 2022 Saturday)	0
276	76.Hotel Meudon: Cornwall's newest beach stay, Duncan Craig, thetimes.co.uk, TRAVEL; Version:1, (June 13, 2021 Sunday)	0
277	77.BBC 2 Radio - 2:43 PM GMT, TVEyes - BBC Radio 2, U.K. NATIONAL RADIO, (October 27, 2015 Tuesday)	0
278	78.PMCs widened footpath eating up road, causing traffic jams, say Navi Peth locals, Real Estate Monitor Worldwide, , (March 24, 2021 Wednesday)	0
279	79.Ride-Hailing In Lagos: Algorithmic Impacts And Driver Resistance, MENAFN - Business & Finance News (English), , (August 1, 2022 Monday)	0
280	80.Be a sensible sat-navver; Hear Say, MICHELLE HURST, Grimsby Telegraph, NEWS; Pg. 16, (February 27, 2013 Wednesday)	0
281	81.One road danger not on GPS apps, Jason Laughlin STAFF WRITER, The Philadelphia Inquirer, NEWS; Pg. A3, (August 20, 2019 Tuesday)	0
282	82.Locals tell of speed fears after death crash in Pewsey Vale, The Wiltshire Gazette and Herald, , (September 17, 2020 Thursday)	0
283	83.Potholes cause £58k in damage, Elizabeth Fry, Burton Mail, NEWS:OTHER; Pg. 2, (January 27, 2015	0
284	84.Google Maps has added a one-tap solution to a MAJOR problem, Aaron Brown, Express Online, ,	0
285	85.2018 Toyota Camry: Made in America, great again, James Riswick, AutoblogGreen, , (January 9, 2017	0
286	86.In 200 yards, get stuck in a 9ft lane: Lorry driver gets jammed in a tight space after blindly following his sat nav down a gap between pub and a house in rural village , ALEXANDER ROBERTSON FOR MAILONLINE, MailOnline, NEWS, (January 20, 2016 Wednesday)	1
287	87.Porsche Panamera review: Most fun you can have in sports(y) car with four seats; Mirror Motoring Editor Stephen Jones says the Porsche Panamera has that rare ability of being fast, comfortable, stylish and practical, By, Stephen Jones, mirror.co.uk, CAR REVIEWS; Version:3, (July 5, 2020 Sunday)	0
288	88.Traffic nightmare and sinkholes that swallow cars: Delhi rains spell trouble; "I see a bad moon a-rising, I see trouble on the way.." Creedence Clearwater perhaps wrote this song on a rainy day with a thunderstorm rocking the skies. Well, rains in and around Delhi have been quiet but persistent which means water fills up and see..., Express Drives Desk, The Financial Express, , (July 20, 2021 …	0
289	89.Yes, driving in Anchorage is awful right now. Here's why., Newstex Blogs Alaska Dispatch, , (December 24, 2022 Saturday)	0
290	90.Distracted driving: what is a Driver Emotion Test?, Pete Baiden, Auto Express, , (January 16, 2017 Monday)	0
291	91.Call for new Brexit minister to visit village blighted by lorries, By Liane Castle , Kentish Express, , (January 6, 2022)	1
292	92.Volkswagen Golf R estate review, Newstex Blogs CarBuyer, , (March 31, 2022 Thursday)	0
293	93.New app aims to make walking home at night safer for women, Alan Simpson , The Herald (Glasgow), Pg. 7, (December 4, 2018 Tuesday)	0
294	94.United Kingdom: The UK start-up saving classic cars from the landfill by converting them to electric, Thai News Service, GENERAL NEWS, (August 8, 2022 Monday)	0
295	95.Ride-Hailing In Lagos: Algorithmic Impacts And Driver Resistance, MENAFN - Business & Finance News (English), , (August 1, 2022 Monday)	0
296	96.Commsignia integrates cloud and V2X messaging in a 5G & 4G V2N solution, ICT Monitor Worldwide, , (March 10, 2021 Wednesday)	0
297	97.Life at the 'UK's best beach' in Saltburn -as we discovered what makes it so special, By, Charles Gray, examiner.co.uk, TOPIC -N YORKS; Version:2, (June 12, 2021 Saturday)	0
298	98.A Celtic connection; A new 'six counties' is linking Ireland and Wales, PÓL Ó CONGHAILE, Irish Independent, WEEKEND;NEWS; Pg. 39, (March 7, 2020 Saturday)	0
299	99.Residents issue plea to drivers: 'Stop going wrong way down road', Nicole Le Marie, Northampton Chronicle & Echo, , (July 2, 2010 Friday)	0
300	100.PMC's widened footpath eating up road, causing traffic jams, say Navi Peth locals, Supriya Dedgaonkar, Mirror Publications, TOP NEWS, (March 25, 2021 Thursday)	0
301	1.Heavy lorries cannot use almost half of Slough's road bridges, Slough Observer, NEWS, (March 13, 2017 Monday)	0
302	2.Google Maps just added a one-tap solution to a MAJOR problem, Aaron Brown, Express Online, ,(October 18, 2016 Tuesday)	0
303	3.Designed to conquer the urban jungle; Midsized SUV seamlessly blends on-road performance with off-road prowess, Neil Briscoe, The Irish Times, MOTORS; Pg. 25, (August 9, 2017 Wednesday)	0
304	4.Exodus in DR Congo town to escape volcano eruption, CE Noticias Financieras English, , (May 27, 2021 Thursday)	0
305	5.The best and worst places to drive; In recent survey from Waze, eastern U.S. beats out the West, Christopher Elliott, USA TODAY, USA TODAY, MONEY; Pg. 4B, (January 22, 2018 Monday)	0
306	6.'Imagine fewer traffic jams, less noise, cleaner air and pedalling in safety', Gazette (Essex), , (June 29, 2021 Tuesday)	0
307	7.Cabbies set to go slow in second protest, Sophie Doughty, Evening Chronicle, NEWS; Pg. 28, (November 13, 2015 Friday)	0
308	8.Litany of woes with highway options in the mountains, Jennie Curtin, Lithgow Mercury, , (September 28, 2020 Monday)	0
309	9.HGV ban for rat run road?, Wigan Today, , (February 24, 2016 Wednesday)	1
310	10.Litany of woes with highway options, Jennie Curtin, Blue Mountains Review, , (September 28, 2020 Monday)	0
311	11.'They're bringing problems and coronavirus': Anger as second home owners head to Dorset, Dorset Echo, , (April 9, 2020 Thursday)	0
312	12.Litany of woes with highway options, Jennie Curtin, Blue Mountains Gazette, , (September 28, 2020 Monday)	0
313	13.International golf tournament brings traffic to a standstill, Watford Observer, NEWS, (October 13, 2016 Thursday)	0
314	14.Call for new Brexit minister to visit village blighted by lorries, By Liane Castle , Kentish Express Ashford, , (January 6, 2022)	1	all
315	15.Calls for minister to visit village blighted by lorries, By Liane Castle Lcastle@thekmgroup.co.uk, Folkestone & Hythe Express, , (January 5, 2022)	1	three
316	16.Call for new Brexit minister to visit village blighted by lorries, By Liane Castle Lcastle@thekmgroup.co.uk, Kentish Express, , (January 6, 2022)	1	lorrie navigation
317	17.Navigon Adds Google Street View To Maps App, admin, iPads Advisor, , (July 3, 2012 Tuesday)	0
318	18.HGV ban for rat run road?, Leigh Reporter, , (February 24, 2016 Wednesday)	1
319	19.Waze denies app led soldiers into deadly Qalandiya gunbattle, Arutz Sheva, Arutz Sheva, , (March 1, 2016 Tuesday)	0
320	20.War on the sat nav, Sheffield Telegraph, , (March 24, 2011)	1
321	21.Locals tell of speed fears after death crash in Pewsey Vale, Wiltshire Times, , (September 17, 2020 Thursday)	0
322	22.Call for new Brexit minister to visit village blighted by lorries, By Liane Castle , Kentish Express, , (January 6, 2022)	1
323	23.Call for new Brexit minister to visit village blighted by lorries, By Liane Castle , Kentish Express, , (January 6, 2022)	1
324	24.'What we've done for 40 years no longer works'; Bath's transport boss, Cllr Joanna Wright, has responded to worries prompted by the city council's flagship policy of 'low traffic neighbourhoods'. Stephen Sumner reports., Stephen Sumner, Bath Chronicle, NEWS; Pg. 11, (March 11, 2021 Thursday)	1
325	25.Call for new Brexit minister to visit village blighted by lorries, By Liane Castle , Kentish Express, , (January 6, 2022)	1
326	26.'They're bringing problems and coronavirus': Anger as second home owners head to Dorset, Bridport and Lyme Regis News, , (April 9, 2020 Thursday)	0
327	27.Calls for minister to visit village blighted by lorries, By Liane Castle , Folkestone & Hythe Express, , (January 5, 2022)	1
328	28.In Cairo, start-ups try to organize chaotic traffic, CE Noticias Financieras English, , (March 4, 2021 Thursday)	0
329	29.Calls for minister to visit village blighted by lorries, By Liane Castle Lcastle@thekmgroup.co.uk, Folkestone & Hythe Express, , (January 5, 2022)	1
330	30.Communities fight back against congestion-causing traffic apps in Leonia, Elaine Quijano, Jim Axelrod, CBS News Transcripts, NEWS; Domestic, (January 14, 2018 Sunday)	1
331	31.Residents want more buses to rly stations, Hindustan Times Mumbai, , (July 30, 2022 Saturday)	0
332	32.Captur will grab you - but there is a catch; The new generation of Renault's urban crossover looks great, has plenty of space and is as safe as houses - so it's a pity the driving dynamics aren't up to speed, writes Graeme Lennox, Graeme Lennox, The Sunday Times (London), SUNDAY;NEWS; Pg. 24,25, (March 15, 2020 Sunday)	0
333	33.Calls for minister to visit village blighted by lorries, By Liane Castle Lcastle@thekmgroup.co.uk, Folkestone & Hythe Express, , (January 5, 2022)	1
334	34.Call for new Brexit minister to visit village blighted by lorries, By Liane Castle Lcastle@thekmgroup.co.uk, Kentish Express Marsh Edition, , (January 6, 2022)	1
335	35.New Tipo cuts cost but aims to offer more kit, The Citizen Gloucester, AGENCY:OTHER; Pg. 3, (May 13, 2016 Friday)	0
336	36.Calls for minister to visit village blighted by lorries, By Liane Castle , Folkestone & Hythe Express, , (January 5, 2022)	1
337	37.Satellite-navigation signals under increasing threat from 'jammers', ANI, Asian News International (ANI), , (February 24, 2010 Wednesday)	0
338	38.Call for new Brexit minister to visit village blighted by lorries, By Liane Castle Lcastle@thekmgroup.co.uk, Kentish Express, , (January 6, 2022)	1
339	39.Call for new Brexit minister to visit village blighted by lorries, By Liane Castle , Kentish Express, , (January 6, 2022)	1
340	40.Calls for minister to visit village blighted by lorries, By Liane Castle Lcastle@thekmgroup.co.uk, Folkestone & Hythe Express, , (January 5, 2022)	1
341	41.Call for new Brexit minister to visit village blighted by lorries, By Liane Castle Lcastle@thekmgroup.co.uk, Kentish Express, , (January 6, 2022)	1
342	42.Coronavirus: Home workers drive rush hour to brink of extinction, Graeme Paton, Transport Correspondent, thetimes.co.uk, NEWS; Version:1, (January 13, 2021 Wednesday)	0
343	43.Calls for minister to visit village blighted by lorries, By Liane Castle , Folkestone & Hythe Express, , (January 5, 2022)	1
344	44.Renault Captur still ahead in urban crossover catch-up stakes; The new generation of Renault's urban crossover looks great, has plenty of space and is as safe as houses - so it's a pity the driving dynamics aren't up to speed, Graeme Lennox, thetimes.co.uk, THESUNDAYTIMESMAGAZINE; Version:1, (March 15, 2020 Sunday)	0
345	45.Calls for minister to visit village blighted by lorries, By Liane Castle , Folkestone & Hythe Express, , (January 5, 2022)	1
346	46.Call for new Brexit minister to visit village blighted by lorries, By Liane Castle Lcastle@thekmgroup.co.uk, Kentish Express, , (January 6, 2022)	1
347	47.FAMILY-FRIENDLY ID, DAVID WARD, Essex Chronicle, NEWS; Pg. 37, (June 30, 2022 Thursday)	0
348	48.Three classic country walks within a stone's throw of Dorchester, Dorset Echo, NEWS, (May 6, 2018 Sunday)	0
349	49.Bypass steering 10,000 vehicles away from town centre each day, Trudi Davidson; East Riding Chief Reporter; , Hull Daily Mail, NEWS:TRANSPORT/TRAVEL; Pg. 16, (March 12, 2016 Saturday)	1
350	50.Residents up in arms over HGV distruption, Motherwell Times, , (December 6, 2018 Thursday)	1
351	51.Businessman banned from driving for life after motoring along the A9 south of Perth 'with his eyes closed', By Paul Cargill, dailyrecord.co.uk, NEWS,LOCAL NEWS; Version:1, (March 11, 2022 Friday)	0
352	52.Bypass could be the key to ridding Hockliffe Road in Leighton Buzzard of 'dangerous' HGV traffic, Euan Duncan, Leighton Buzzard Observer & Citizen, POLITICS HUMAN INTEREST POLITICS, (February 9,2021)	0
353	53.FAN'S VIEW: more away joy or will U's need hard shoulder to cry on?, Gazette (Essex), , (September 23, 2021 Thursday)	0
354	54.Satellite-navigation signals under increasing threat from 'jammers', Hindustan Times, , (February 24, 2010 Wednesday)	0
355	55.Bypass steering 10,000 vehicles away from town centre each day, Trudi Davidson; , Hull Advertiser Group, NEWS:TRANSPORT/TRAVEL; Pg. 7, (March 16, 2016 Wednesday)	1
356	56.THE LONG WEEKEND; David Scane visits a baby-friendly cottage in the idylls of Sussex WALLOPS WOOD MEON VALLEY, David Scane, City A.M., FEATURES; Pg. 29, (October 10, 2016 Monday)	0
357	57.Once coronavirus-hit Wuhan opens doors, traffic jams 'slam them shut' again, Hindustan Times, , (April 8, 2020 Wednesday)	0
358	58.Bid to stop madness at junction, The Wiltshire Gazette and Herald, , (July 25, 2018 Wednesday)	0
359	59.Home workers drive rush hour to brink of extinction, Graeme Paton, The Times (London), NEWS; Pg. 16, (January 13, 2021 Wednesday)	0
360	60.Highways England apologises after tweet 'encourages rat run', Salisbury Journal, NEWS, (January 5, 2017 Thursday)	0
361	61.Call for new Brexit minister to visit village blighted by lorries, By Liane Castle Lcastle@thekmgroup.co.uk, Kentish Express, , (January 6, 2022)	1
362	62.A true Defender of the faith, By, Thanet Extra, , (August 26, 2020)	0
363	63.Home workers drive rush hour to brink of extinction, Graeme Paton, Transport Correspondent, thetimes.co.uk, NEWS; Version:1, (January 13, 2021 Wednesday)	0
364	64.London’s new Footways map reveals the best ways to walk the city, WebNews - English, November 24, 2022 Thursday https://www.executivetraveller.com/news/london-footways-map	0
365	65.City Provides Updates to Plans at Mace, Newstex Blogs The People's Vanguard of Davis( California), , (July 11, 2019 Thursday)	1	city planning
366	66.You shouldn't be here; Official 20mph 'Quiet Lane' is still used by massive lorries , KEVIN CORE, Huddersfield Daily Examiner, NEWS; Pg. 7, (April 22, 2010 Thursday)	1
367	67.Home workers drive rush hour to brink of extinction, Graeme Paton, The Times (London), NEWS; Pg. 16, (January 13, 2021 Wednesday)	0
368	68.Don't use the hard shoulder as a naughty step!, European Union News, , (May 25, 2018 Friday)	0
369	69.Lewisham 'carefully considering' Hither Green LTN proposals, News Shopper, , (September 4, 2020 Friday)	0
370	70.Have maps, will travel, Surrey Mirror, NEWS:LETTERS; Pg. 28-29, (January 25, 2018 Thursday)	0
371	71.FUELLING FAMILY FEUDS; This trio each uses its petrol differently, but which one is the best choice for a happy home?, What Car, NEWS; Pg. 66,67,68,69,70,71,72,73, (October 27, 2022)	0
372	72.IDF takes disciplinary actions following Qalandiya incident, Arutz Sheva Staff, Arutz Sheva, , (March 2, 2016 Wednesday)	0
373	73.United Kingdom: Don't use the hard shoulder as a naughty step!, Thai News Service, GENERAL NEWS, (May 30, 2018 Wednesday)	0
374	74.Should a graduated licensing system be used for learners?, Stoke The Sentinel, AGENCY:OTHER; Pg. 6, (August 25, 2017 Friday)	0
375	75.DON'T USE THE HARD SHOULDER AS A NAUGHTY STEP!, States News Service, States News Service, , (May 25, 2018 Friday)	0
376	76.New Tipo cuts cost but aims to offer more kit, Gloucestershire Echo, DRIVE;FEATURES; Pg. 3, (May 13, 2016 Friday)	0
377	77.Burglars pour bleach over kitchen worktop, two VW Beetles broken into and more reported crime; Raiders used garden shears to force window at house in Paddock, By Lauren Ballinger, examiner.co.uk, NEWS; Version:2, (August 1, 2018 Wednesday)	0
378	78.Not so smart: nav app leads to deadly violence; Middle East, Diaa Hadid Ramallah, The Age (Melbourne, Australia), WORLD; Pg. 15, (March 3, 2016 Thursday)	0
379	79.Draggin' wagons; These fast estates are not only fine all-rounders but also relative bargains second-hand.Audi or Mercedes-AMG, though? We help you decide, What Car, NEWS; Pg. 92,93,94,95, (March 17, 2022)	0
380	80.Cabbies hold new protest, Sophie Doughty, The Journal (Newcastle, UK), NEWS; Pg. 13, (November 13, 2015 Friday)	0
381	81.Community take on 'dangerous' rat run in East Oxford, Oxford Mail, , (May 13, 2019 Monday)	1
382	82.Stories from Slate, Lily Hay Newman, Slate Magazine, FUTURE TENSE; Technology, (December 15, 2014 Monday)	1
383	83.New Mazda same high standard and cruises like a dream, Swindon Advertiser, TEST DRIVE, (September 14, 2017 Thursday)	0
384	84.One-way system 'a fiasco' as drivers ignore the new rules, By Sean Delaney , @kmdartford, The Dartford Messenger, , (August 5, 2021)	1
385	85.Renault Captur 2017 review - Brand new design with improved interior quality, Paul Barker, Express Online, , (July 16, 2017 Sunday)	0
386	86.FAMILY-FRIENDLY ID, DAVID WARD, Kent and Sussex Courier, NEWS; Pg. 41, (July 1, 2022 Friday)	0
387	87.Exodus into the Congolese city of Goma to escape the eruption of a volcano, CE Noticias Financieras English, , (May 27, 2021 Thursday)	0
388	88.Winter Maintenance Routing Tracking Solution, TendersInfo, , (November 2, 2022 Wednesday)	0
389	89.A true Defender of the faith, By, Kent Messenger, , (August 28, 2020)	0
390	90.Commsignia integrates cloud and V2X messaging in a 5G & 4G V2N solution; Commsignia has developed a vendor-agnostic method of transmitting automotive-grade vehicle-to-everything (V2X) messages including information aggregated from multiple sources, including the cloud, with the use of 4G and 5G connections., PR Newswire, , (March 9, 2021 Tuesday)	0
391	91.Impotent council can't fix road chaos; SCRUTINEER takes a look at life in the Helston area, West Briton, NEWS; Pg. 10, (July 8, 2010)	1
392	92.A true Defender of the faith, By, Medway Messenger (Friday), , (September 3, 2020)	0
393	93.A true Defender of the faith, By, Sheerness Times Guardian, , (August 26, 2020)	0
394	94.Stopping and turning Japanese, Brian Johnston, Sydney Morning Herald (Australia), TRAVELLER; Pg. 14, (April 20, 2019 Saturday)	0
395	95.Signs are promising that Tipo will be the best value for money, Ian Donaldson; Motoring reporter, Tamworth Herald Series, FEATURES:MOTORS; Pg. 62-63, (May 12, 2016 Thursday)	0
396	96.family-friendly id, DAVID WARD, Brentwood Gazette, NEWS; Pg. 33, (June 29, 2022 Wednesday)	0
397	97.Waze can help prevent accidents, study finds; Researchers found that 75% of traffic accidents occur at intersections., Tzahi Hoffman, Globes [online] - Israel's Business Arena, , (January 1, 2013 Tuesday)	0
398	98.A true Defender of the faith, By, Kent Messenger, , (August 27, 2020)	0
399	99.Signs are promising that Tipo will be best value for money, Ian Donaldson; Motoring reporter, NuneatonNews, FEATURES:MOTORS; Pg. 61, (May 12, 2016 Thursday)	0
400	100.A true Defender of the faith, By, Folkestone & Hythe Express, , (August 26, 2020)	0
401	1.A true Defender of the faith, By, Medway Messenger (Friday), , (August 27, 2020)	0
402	2.A&E crisis is a perfect storm, Yorkshire Post, , (January 7, 2015 Wednesday)	0
403	3.A true Defender of the faith, By, Kentish Express, , (August 27, 2020)	0
404	4.A true Defender of the faith, By, Gravesend/Dartford Messenger, , (August 27, 2020)	0
405	5.Don't use the hard shoulder as a naughty step!, UK Government News, , (May 25, 2018 Friday)	0
406	6.New MINI Countryman S E plug-in hybrid 2017 review, Pete Baiden, Auto Express, , (May 9, 2017 Tuesday)	0
407	7.Work will remove cycling 'barrier'; bike contraflows for one-way streets, daniel clark, The Plymouth Herald, NEWS; Pg. 9, (January 31, 2022 Monday)	0
408	8.THE VEREM CHOC-A-BLOCK, Herald (Goa) (India), , (December 12, 2017 Tuesday)	1
409	9.Communities Have Become Victims of Traffic Apps, Anne-Marie Green, Jim Axelrod, CBS News Transcripts, NEWS; Domestic, (January 11, 2018 Thursday)	1
410	10.CRUSADER PRIZE CROSSWORD; WIN £100 CASH, The Express, FEATURES; Pg. 44, (February 13, 2019 Wednesday)	0
411	11.New Skoda Citigo 2017 facelift review, Pete Baiden, Auto Express, , (June 28, 2017 Wednesday)	0
412	12.Call to block off end of road to stop 'rat run', Daily Echo (Newsquest Regional Press), , (March 26, 2019 Tuesday)	1
413	13.Kyiv Braces for the Onslaught, Stefanie Glinski, Newstex Blogs Foreign Policy, , (March 8, 2022 Tuesday)	0
414	14.The Reading streets that could be getting new 20mph speed limits, By, Tevye Markson, getreading.co.uk, READING & BERKSHIRE NEWS; Version:1, (January 26, 2021 Tuesday)	1
415	15.Schoolchildren back rat run closure plans, PR Script Managers, The Docklands and East London Advertiser, ROF, (November 28, 2019 Thursday)	1
416	16.Communities fight back against congestion-causing traffic apps, Jeff Glor, Jim Axelrod, CBS News Transcripts, NEWS; Domestic, (January 10, 2018 Wednesday)	1
417	17.'NO EXCUSE' Fury over foreign truckers who keep getting their lorries STUCK in village, Geoff Maynard, Express Online, , (February 17, 2016 Wednesday)	1
418	18.County gets an extra £800,000 government funding for pedestrians and cyclist projects, By Andy Hubbert, Horncastle News, HEALTH AND FITNESS HEALTH COUNCIL TRAFFIC AND TRAVEL NEWS CYCLING, (November 16, 2020)	1
419	19.Perform a U-turn when possible...; CITY TRUCKER STUCK IN WALES AFTER FOLLOWING SAT NAV, Martin Bagot, Coventry Evening Telegraph (England), NEWS; Pg. 3, (January 6, 2011 Thursday)	1
420	20.BMW 5 SERIES; What better car to champion the cause of endangered saloons and diesels than our sure-to-be-missed long-termer?, AutoCar, NEWS; Pg. 64,65, (April 25, 2018)	0
421	21.'Why have you let our residential street become a rat run?', CHRIS KING, Derby Telegraph, NEWS; Pg. 4,5, (January 27, 2021 Wednesday)	1
422	22.LETTERS, Geelong Advertiser (Australia), NEWS; Pg. 19, (January 4, 2017 Wednesday)	0
423	23.Honda Civic hatchback review, Jake Groves, Auto Express, , (February 9, 2017 Thursday)	0
424	24.Homeowners near Hollywood sign sue Los Angeles to close popular path to the landmark because of congestion from traffic and tourists , ANNETA KONSTANTINIDES FOR DAILYMAIL.COM, MailOnline, NEWS, (July 8, 2015 Wednesday)	1
425	25.Ten worst things about local roads, East Grinstead Courier and Observer, NEWS:PEOPLE; Pg. 6, (November 26, 2014 Wednesday)	0
426	26.Residents demand more buses to Khandeshwar, Mansarovar railway stations, Transportation Monitor Worldwide, , (August 2, 2022 Tuesday)	0
427	27.Audi Q7 first drive: SUVving wicked this way comes, Mike Lowe, Pocket-lint.com, , (July 27, 2015 Monday)	0
428	28.Low-traffic schemes benefit everyone, not just better-off, finds study, Peter Walker, The Guardian (London), ENVIRONMENT; Version:6, (November 16, 2020 Monday)	0
429	29.County gets an extra £800,000 government funding for pedestrians and cyclist projects, By Andy Hubbert, Bedford Today, HEALTH AND FITNESS HEALTH COUNCIL TRAFFIC AND TRAVEL NEWS CYCLING, (November 16, 2020)	1
430	30.New Ford Puma 2020 review, Pete Baiden, Newstex Blogs Auto Express, , (January 13, 2020 Monday)	0
431	31.Mobility scooter users want action over 'nightmare' tunnel in city, Worcester News, , (February 20, 2019 Wednesday)	0
432	32.Rat run drivers bring danger to school road; Residents to get speed guns to slow fast motorists, Sam Smith, Brentwood Gazette, NEWS; Pg. 5, (June 1, 2011)	1
433	33.Christmas carnage: most dangerous driving day of year is this week - 'be prepared', Tim Bradley, Express Online, , (December 21, 2021 Tuesday)	0
434	34.Residents demand more buses to Khandeshwar, Mansarovar railway stations, Hindustan Times, , (July 29, 2022 Friday)	0
435	35.Drivers more likely to be killed on urban 20 and 30mph roads than motorways, Luke Chillingsworth, Express Online, , (November 13, 2020 Friday)	0
436	36.Traffic app says not at fault for Israel troops losing way, Phys.org - Science and Technology News, , (March 1, 2016 Tuesday)	0
437	37.Orange alert in Mumbai with intense to very intense rain spells, Geetanjali Minhas, Governance Now, , (July 14, 2022)	0
438	38.Letters: The Government should trust the vaccines to return us to normal life, By Letters to the Editor, telegraph.co.uk, OPINION; Version:1, (July 23, 2021 Friday)	0
439	39.New California Law Cracks Down On Distracted Driving, Daniel Fuller, Android Headlines, , (September 27, 2016 Tuesday)	0
440	40.New software 'will help Met predict fugitives' futures', MARK BLUNDEN, standard.co.uk, TECHNOLOGY, (February 3, 2017 Friday)	0
441	41.Carry out mock driving tests for your pupils, Gov.uk, , (June 22, 2022 Wednesday)	0
442	42.Thane locals fear to travel on Kopri bridge, Freny Fernandes & Avani Ghangurde, The Times of India (TOI),THANE, (October 1, 2017 Sunday)	0
443	43.Public invited to share their views on extending the 20mph zone in Broadstone, Impact News Service, , (January 12, 2021 Tuesday)	1
444	44.Homeowners near Hollywood sign sue Los Angeles to close popular path to the landmark because of congestion from traffic and tourists , ANNETA KONSTANTINIDES FOR DAILYMAIL.COM, MailOnline, NEWS, (July 8, 2015 Wednesday)	1
445	45.Cabbies' second protest in city, Lisa Hutchinson, The Journal (Newcastle, UK), NEWS; Pg. 35, (November 14, 2015 Saturday)	0
446	46.'We can't get out of our driveways'; PEOPLE LIVING CLOSE TO NEW BYPASS SAY TRAFFIC IS NOW WORSE OUTSIDE THEIR HOMES, PETER HENNESSY, Nottingham Post, NEWS; Pg. 9, (April 30, 2022 Saturday)	1
447	47.Palestine/Israel: Palestinian Killed When Israeli Soldiers Enter Refugee Camp, Thai News Service, GENERAL NEWS, (March 3, 2016 Thursday)	0
448	48.Why villagers in Allesley and Keresley are complaining about Amazon lorries; The problem relates to HGVs travelling to and from Amazon's huge distribution centre on the former Browns Lane site, By Enda Mullen, coventrytelegraph.net, NEWS; Version:1, (March 13, 2019 Wednesday)	1
449	49.Winter Maintenance Routing & Tracking Solution, Mena Report, , (October 8, 2022 Saturday)	0
450	50.Mother who killed cyclist 'took her eyes of the road for almost 20 seconds as she fiddled with her sat-nav', ROB COOPER, MailOnline, NEWS, (July 24, 2013 Wednesday)	0
451	51.Mother who killed cyclist 'took her eyes off the road for almost 20 seconds as she fiddled with her sat-nav', ROB COOPER, MailOnline, NEWS, (July 26, 2013 Friday)	0
452	52.Ford Ranger Raptor 2019: the most fun you can have on sand without a bucket and spade, Luke Edwards, TechRadar, , (May 17, 2019 Friday)	0
453	53.Newcastle braced for second taxi go-slow protest by frustrated drivers; Cabbies are planning a second convoy through Newcastle city centre on Friday afternoon, following an initial protest on Monday, By Sophie Doughty, chroniclelive.co.uk, NEWS, (November 13, 2015 Friday)	0
454	54.Report: Government to ban new petrol and diesel car sales in 2030, Autocar, NEWS, (September 21, 2020 Monday)	0
455	55.Chocolate-box Askham's the answer; craig galloway finds a village pub in the picture-perfect lake district that ticks all the boxes, CRAIG GALLOWAY, Metro (UK), NEWS; Pg. 36, (September 26, 2019 Thursday)	0
456	56.Great British Car Journeys - 8:17 PM GMT, TVEyes - Channel 4 London, U.K. NATIONAL, (November 2, 2019 Saturday)	0
457	57.2022 Kia Niro: prices, specs and Niro EV prototype drive, Ben Custard, Newstex Blogs CarBuyer, , (June 14, 2022 Tuesday)	0
458	58.Gear Friday: Taking Apple CarPlay and Google Android Auto for a spin, The New Zealand Herald, TECHNOLOGY; General, (May 20, 2016 Friday)	0
459	59.City, bike, river; Holland is criss-crossed by many waterways. And by Fietspaden - exemplary signposted cycle paths. A combined bicycle-river cruise is the ideal way to travel the country in a typical way, Stefan Weißenborn, Die Welt (English), TRAVEL; Pg. 42, (June 19, 2021 Saturday)	0
460	60.Delight as postcode helps end problem, By Helen Kreft; , ; @helen_kreft; 01283 245032, Burton Mail, NEWS:OTHER; Pg. 12-13, (September 11, 2015 Friday)	0
461	61.Scots town has as many bus lane fines as residents after new camera catches 3000 drivers out in 10 months; LITTLE Kirkliston on the outskirts of Edinburgh has a population of just 3000 - but a controversial new bus lane camera in the town has caught just as many drivers in its first 10 months., By George Mair, dailyrecord.co.uk, NEWS,SCOTTISH NEWS, (March 24, 2015 Tuesday)	1
462	62.Rip Off Britain - 09:25 AM GMT, TVEyes - BBC 1 East Midlands, U.K. REGIONAL TV; Lifestyle, (October 26, 2015 Monday)	0
463	63.County gets an extra £800,000 government funding for pedestrians and cyclist projects, By Andy Hubbert, Market Rasen Mail, HEALTH AND FITNESS HEALTH COUNCIL TRAFFIC AND TRAVEL NEWS CYCLING, (November 16, 2020)	1
464	64.Britain's 'worst road' closure is welcomed, BY Eva Jones; , Western Daily Press, NEWS:OTHER; Pg. 9, (November 29, 2014 Saturday)	0
465	65.Local Residents In LA Reporting Fake Traffic Accidents In Attempt To Reroute Waze Drivers, Justin Diaz, Android Headlines, , (December 15, 2014 Monday)	1
466	66.County gets an extra £800,000 government funding for pedestrians and cyclist projects, By Andy Hubbert, Louth Leader, HEALTH AND FITNESS HEALTH COUNCIL TRAFFIC AND TRAVEL NEWS CYCLING, (November 16, 2020)	1
467	67.Awards for Audi from September to November 2017, Plus Company Updates(PCU), , (December 11, 2017 Monday)	0
468	68.County gets an extra £800,000 government funding for pedestrians and cyclist projects, By Andy Hubbert, Skegness Standard, HEALTH AND FITNESS HEALTH COUNCIL TRAFFIC AND TRAVEL NEWS CYCLING, (November 16, 2020)	1
469	69.Fiery truck crash closes M1 Pacific Motorway at Brooklyn, Megan Levy, Canberra Times Online, , (January 31, 2017 Tuesday)	0
470	70.County gets an extra £800,000 government funding for pedestrians and cyclist projects, By Andy Hubbert, Sleaford Standard, HEALTH AND FITNESS HEALTH COUNCIL TRAFFIC AND TRAVEL NEWS CYCLING, (November 16, 2020)	1
471	71.Traffic of Paramount importance, By Chris Price, Gravesend/Dartford Messenger, , (July 17, 2014)	1
472	72.Cops issue 500 notices for wrong parking, warn establishments, Times of India (Electronic Edition), TIMES CITY, (November 18, 2022 Friday)	0
473	73.Rip Off Britain - 09:25 AM GMT, TVEyes - BBC 1 Wales, U.K. REGIONAL TV; Lifestyle, (October 26, 2015 Monday)	0
474	74.SIGNS ARE GOOD FOR NEW TIPO, Ian Donaldson, Essex Chronicle, FEATURES:MOTORS; Pg. 63, (May 18, 2016 Wednesday)	0
475	75.Roads set to get busy for festival, HAYLEY WATSON, Leicester Mercury, NEWS; Pg. 20, (June 12, 2019 Wednesday)	0
476	76.Report: Government to confirm 2030 new petrol and diesel car sales ban next week, Autocar, NEWS, (November 14, 2020 Saturday)	0
477	77.Measures to squeeze out trucks using road via villages, Burton Mail, NEWS:OTHER; Pg. 12-13, (September 20, 2017 Wednesday)	1
478	78.MILD AT HEART, DAVID WARD, Kent and Sussex Courier, NEWS; Pg. 59, (December 25, 2020 Friday)	0
479	79.MILD AT HEART, DAVID WARD, Brentwood Gazette, NEWS; Pg. 29, (December 23, 2020 Wednesday)	0
480	80.Call for action after damage by lost lorry, Mike Sims NEWS:TRANSPORT/TRAVEL; Pg. 13, (March 20, 2014 Thursday)	1
481	81.Rip Off Britain - 08:25 AM GMT, TVEyes - BBC 1 Wales, U.K. REGIONAL TV; Lifestyle, (September 25, 2014 Thursday)	0
482	82.London Bridge protest: Black cab drivers blockade river crossing sparking huge traffic jams, James Morris, standard.co.uk, TRANSPORT; Version:4, (November 26, 2018 Monday)	0
483	83.Potholes disrupt traffic on G.T. Road after rainfall, Dawn (Pakistan), , (September 5, 2020 Saturday)	0
484	84.Rip Off Britain - 09:25 AM GMT, TVEyes - BBC 1 West, U.K. REGIONAL TV; Lifestyle, (October 26, 2015 Monday)	0
485	85.Call for Wollongong mayor to take a dangerous walk along The Avenue, Glen Humphries, Illawarra Mercury, NEWS; Pg. 5, (November 2, 2022 Wednesday)	1
486	86.Interior design and technology - VW Touareg, Matthew Beecham, just-auto global news, , (July 22, 2020 Wednesday)	0
487	87.Rip Off Britain - 09:25 AM GMT, TVEyes - BBC 1 North East and Cumbria, U.K. REGIONAL TV; Lifestyle, (October 26, 2015 Monday)	0
488	88.MILD AT HEART, DAVID WARD, Essex Chronicle, NEWS; Pg. 51, (December 24, 2020 Thursday)	0
489	89.'Our nips were going to fall off' Sexy models reveal the dangers of stripping in the snow, Zoe Drewett, Daily Star Online, , (January 29, 2017 Sunday)	0
490	90.REVEALED: These are the places where you're most (and least) likely to pass your driving test in London, News Shopper, NEWS, (February 27, 2017 Monday)	0
491	91.The Ferrari GTC4Lusso: Versatility in all driving conditions, Times News Service, Times of Oman, , (July 29, 2018 Sunday)	0
492	92.Met supplier says new software can predict fugitives' next steps, Mark Blunden, The Evening Standard (London), NEWS; Pg. 28, (February 3, 2017 Friday)	0
493	93.Hybrid, wide and handsome, John Bradshaw, What Car, NEWS; Pg. 60,61,62,63,64,65,66,67,69,70,71, (January 1, 2019)	0
494	94.Rip Off Britain - 09:25 AM GMT, TVEyes - BBC 1 West Midlands, U.K. REGIONAL TV; Lifestyle, (October 26, 2015 Monday)	0
495	95.Rip Off Britain - 09:25 AM GMT, TVEyes - BBC 1 Northern Ireland, U.K. REGIONAL TV; Lifestyle, (October 26, 2015 Monday)	0
496	96.Long Beach Grand Prix: for the locals, Connie Ojeda, Daily 49er: California State University - Long Beach, OPINION; Pg. 1, (April 4, 2017 Tuesday)	0
497	97.I CAN'T WAIT FOR ALL YOU HORRIBLE HOLIDAYMAKERS TO CLEAR OFF HOME!, BY MAX RIDDINGTON, DAILY MAIL (London), , (August 23, 2018 Thursday)	1
498	98.'Our nips were going to fall off' Sexy models reveal the dangers of stripping in the snow, Zoe Drewett, Daily Star Online, , (January 29, 2017 Sunday)	0
499	99.Village gets its bypass at last, TOM MACK, Leicester Mercury, NEWS; Pg. 11, (November 17, 2018 Saturday)	1
500	100.Glamour models reveal all about near-death experience during snowy photoshoot, Zoe Drewett, Daily Star Online, , (January 29, 2017 Sunday)	0
501	1.Paramedics on Scene - 10:50 AM GMT, TVEyes - BBC 1 Scotland, U.K. REGIONAL TV, (October 13, 2020 Tuesday)	0
502	2.Rip Off Britain - 09:25 AM GMT, TVEyes - BBC 1 East, U.K. REGIONAL TV; Lifestyle, (October 26, 2015 Monday)	0
503	3.Dunmow mum tells inquest of desperate battle to save children from drowning, Court Reporter, Herts & Essex Observer, , (April 22, 2011)	0
504	4.'Everyone here is scared': Inside the bomb shelters Ukrainians fear will collapse, Maya Oppenheim, The Independent (United Kingdom), EUROPE,WORLD; Version:1, (February 24, 2022 Thursday)	0
505	5.United Kingdom: The UK start-up saving classic cars from the landfill by converting them to electric, Thai News Service, GENERAL NEWS, (September 16, 2021 Thursday)	0
506	6.Rip Off Britain - 09:25 AM GMT, TVEyes - BBC 1 Oxford, U.K. REGIONAL TV; Lifestyle, (October 26, 2015 Monday)	0
507	7.Pressure group welcomes town contraf¦ow cycle lane; Hope that more children will cycle to school and traffic jams will lessen, James Jeune, Jersey Evening Post, NEWS; Pg. 3, (December 1, 2020 Tuesday)	0
508	8.Rip Off Britain - 09:25 AM GMT, TVEyes - BBC 1 South East, U.K. REGIONAL TV; Lifestyle, (October 26, 2015 Monday)	0
509	9.Rip Off Britain - 09:25 AM GMT, TVEyes - BBC 1 South West, U.K. REGIONAL TV; Lifestyle, (October 26, 2015 Monday)	0
510	10.Rip Off Britain - 09:25 AM GMT, TVEyes - BBC 1 North, U.K. REGIONAL TV; Lifestyle, (October 26, 2015 Monday)	0
511	11.Rip Off Britain - 09:25 AM GMT, TVEyes - BBC 1 Scotland, U.K. REGIONAL TV; Lifestyle, (October 26, 2015 Monday)	0
512	12.Ambulance volunteer sacked for SPEEDING on his way to 999 patient who had collapsed and couldn't breathe, LIZZIE EDMONDS, MailOnline, NEWS, (September 11, 2013 Wednesday)	0
513	13.Ambulance volunteer sacked for SPEEDING on his way to 999 patient who had collapsed and couldn't breathe, LIZZIE EDMONDS, MailOnline, NEWS, (September 11, 2013 Wednesday)	0
514	14.Maps give us a real sense of our place in the world, Eastern Daily Press, ROP, (July 18, 2011 Monday)	0
515	15.Even snow can't stop these hot models from getting naked, Zoe Drewett, Daily Star Online, , (January 29, 2017 Sunday)	0
516	16.Edinburgh named UK's worst city for traffic misery fourth year running, By Sophie Law, dailyrecord.co.uk, NEWS,SCOTTISH NEWS; Version:2, (January 13, 2021 Wednesday)	0
517	17.Andrew Vine: A very special Christmas bicycle with a safe place in my memory, Andrew Vine, Yorkshire Post, , (December 26, 2018 Wednesday)	0
518	18.Hot models strip off in the snow in most EXTREME glamour shoot ever, Zoe Drewett, Daily Star Online, , (January 29, 2017 Sunday)	0
519	19.Not horses for courses, Caboolture News (Queensland), Pg. 3, (September 17, 2014)	0
520	20.Jaguar I-Pace, Tony Davis, Sydney Morning Herald (Australia), DRIVE; Pg. 8, (June 9, 2018 Saturday)	0
521	21.Rip Off Britain - 09:25 AM GMT, TVEyes - BBC 1 North West, U.K. REGIONAL TV; Lifestyle, (October 26, 2015 Monday)	0
522	22.West Sussex County Council Makes Temporary Traffic Regulation Orders (TTROs) For Velo South, Impact News Service, , (September 24, 2018 Monday)	0
523	23.Andrew Vine: A very special Christmas bicycle with a safe place in my memory, Andrew Vine, Yorkshire Evening Post, , (December 26, 2018 Wednesday)	0
524	24.Ride-Hailing in Lagos - Algorithmic Impacts and Driver Resistance [analysis], Daniel Arubayi, The Conversation Africa, , (August 01, 2022)	0
525	25.Rip Off Britain - 09:25 AM GMT, TVEyes - BBC 1 London, U.K. NATIONAL; Lifestyle, (October 26, 2015 Monday)	0
526	26.Toyota Yaris Cross; Hybrid small SUV gives you efficiency plus practicality,making it a very tempting family car option On sale Now Price from £22,515, Dan Jones, What Car, NEWS; Pg. 17, (September 23, 2021)	0
527	27.Diversion ahead! Work on Sarkhej-Gandhinagar Highway from Sept, Real Estate Monitor Worldwide, , (August 16, 2018 Thursday)	0
528	28.New Fiat Tipo will cost less and offer more, Scunthorpe Telegraph, FEATURES:MOTORS; Pg. 2-3, (September 22, 2016 Thursday)	0
529	29.Waze unveils carpool app, Phys.org - Science and Technology News, , (June 5, 2017 Monday)	0
530	30.Traffic City has some of happiest drivers in the UK, Joe Smith; , Bristol Post, NEWS:OTHER; Pg. 6-7, (November 15, 2017 Wednesday)	0
531	31.Rip Off Britain - 09:25 AM GMT, TVEyes - BBC 1 Southampton, U.K. REGIONAL TV; Lifestyle, (October 26, 2015 Monday)	0
532	32.Rain causes landslide on Expressway, floods Goa highway, Umesh K Parida and Gitesh Shelke, The Times of India (TOI), NAVI MUMBAI, (July 9, 2019 Tuesday)	0
533	33.Traffic disrupted on city's heaviest rain day so far, Hindustan Times, , (July 6, 2022 Wednesday)	0
534	34.Get out of town; New X-Line and Rocks versions of the Kia Picanto and Vauxhall Viva join the Suzuki Ignis in offering SUV looks in city car form Photography: John Bradshaw, What Car, NEWS; Pg. 70,71,72,73,75,76,77, (May 17, 2018)	0
535	35.Governor poll will be a contest of imagination, Monday)	0
536	36.Rip Off Britain - 09:25 AM GMT, TVEyes - BBC 1 Yorkshire and Lincolnshire, U.K. REGIONAL TV; Lifestyle, (October 26, 2015 Monday)	0
537	37.Helios and Matheson Analytics Inc. and RedZone Map(TM) Launch Zone Intelligence(TM); Data-Driven Technology to Enhance Global Security for Individuals and Organizations, Business Wire, , (July 26, 2017 Wednesday)	0
538	38.I can't wait for all you horrible holidaymakers to CLEAR OFF home!; A blistering blast from one fed-up seaside resident..., Max Riddington, Scottish Daily Mail, FEATURES; FEMAIL; Pg. 47, (August 23, 2018 Thursday)	0
539	39.New safety measures after video shows HGVs on narrow roads, by Richard Castle, Uttoxeter Advertiser, NEWS:OTHER; Pg. 6-7, (September 27, 2017 Wednesday)	1
540	40.West Sussex County Council Makes Temporary Traffic Regulation Orders (TTROs) For Velo South, European Union News, , (September 24, 2018 Monday)	0
541	41.Case against 150 as candlelight march leads to jam on NH9, Hindustan Times Noida & Ghaziabad, , (February 20, 2019 Wednesday)	0
542	42.SIGNS ARE GOOD FOR NEW TIPO, Ian Donaldson, Herts and Essex Observer Group, FEATURES:MOTORS; Pg. 83, (May 18, 2016 Wednesday)	0
543	43.TURNING TABLES, Leicester Mercury, AGENCY:FEATURES; Pg. 1, (May 13, 2016 Friday)	0
544	44.Fiat Tipo, Stoke The Sentinel, AGENCY:NEWS; Pg. 2, (June 24, 2016 Friday)	0
545	45.Volkswagen T-Roc, What Car, NEWS; Pg. 8,9,10,11, (November 23, 2017)	0
546	46.SIGNS ARE GOOD FOR NEW TIPO, Ian Donaldson, Croydon Advertiser Series, FEATURES:MOTORS; Pg. 48, (May 25, 2016 Wednesday)	0
547	47.Fiat Tipo, Stoke The Sentinel, AGENCY:OTHER; Pg. 2, (September 23, 2016 Friday)	0
548	48.Renault Scenic (2017) review: The master of reinvention, Joe Simpson, Pocket-lint.com, , (March 9, 2017 Thursday)	0
549	49.Safety fear leads to call for road closure, Swindon Advertiser, NEWS, (March 25, 2017 Saturday)	1
550	50.New data hands drivers the key to navigate roadblocks in emergencies, Madeline Link, Newcastle Herald (Australia), NEWS; Pg. 12, (October 21, 2022 Friday)	0
551	51.A Tip top effort?; THE FIAT TIPO RETURNS TO THE UK AFTER ALMOST 30 YEARS. IS IT WORTH THE WAIT? IAN DONALDSON INVESTIGATES..., Liverpool Echo, MOTORS;FEATURES; Pg. 1, (May 12, 2016 Thursday)	0
552	52.Tipo turns tables, Exeter Express and Echo, NEWS:999; Pg. 42, (September 8, 2016 Thursday)	0
553	53.Liverpool defender Andre Wisdom forced to leave £100,000 Porsche in mud-filled ditch, Tom Rawle, Express Online, , (November 10, 2013 Sunday)	0
554	54.Israeli soldiers, armed Palestinians engage in firefight after Waze mixup, Josh Katzowitz, The Daily Dot, , (March 2, 2016 Wednesday)	0
555	55.Upping the ante with Outlander PHEV, West Briton, NEWS:MOTORING; Pg. 23, (May 11, 2017 Thursday)	0
556	56.Jumpsuit on, driver - 'Top Gun' displays signal death of the dashboard, Mark Harris, The Sunday Times (London), IN GEAR;FEATURES; Pg. 6,7, (February 20, 2011 Sunday)	0
557	57.Another open gutter, this time at Navi Peth, Vicky Pathare, Mirror Publications, PUNE, (November 23, 2018 Friday)	0
558	58.Proper Road Marking, Street Naming, House Numbering For FCT, Sunday)	0
559	59.A cyclist's answer to the Tube map reveals London's hidden bike lanes, By Hugh Morris, telegraph.co.uk, TRAVEL; Version:1, (February 22, 2017 Wednesday)	0
560	60.MERCEDES-BENZ EQE 350+; Stuttgart creates an electric equivalent of the E-Class in its quest to outdo Tesla, MATT SAUNDERS, AutoCar, FEATURES; Pg. 34,35, (April 13, 2022)	0
561	61.New bid to keep heavy lorries out of pollution-hit Storrington, N/A, West Sussex Gazette, NEWS HUMAN INTEREST SITE ROOT, (March 3, 2020 Tuesday)	0
562	62.PUNE, GET A GRIP ON THAT ROAD RAGE, Times of India (Electronic Edition), PUNE TIMES, (September 9, 2019 Monday)	0
563	63.Economical yet fast on the motorway, The Saudi Gazette, , (December 6, 2014 Saturday)	0
564	64.A look at the Lee Green LTN ten weeks on, News Shopper, , (September 7, 2020 Monday)	0
565	65.The ideal hike is 3 hours in a quiet forest, Alice Hughes, The Express, NEWS; Pg. 29, (October 2, 2021 Saturday)	0
566	66.New bid to keep heavy lorries out of pollution-hit Storrington, West Sussex Gazette, , (March 3, 2020 Tuesday)	0
567	67.Call for Wollongong mayor to take a dangerous walk along The Avenue, Glen Humphries, Illawarra Mercury, , (November 2, 2022 Wednesday)	1
568	68.SIGNS ARE GOOD FOR NEW TIPO, Ian Donaldson, Isle of Thanet Gazette, FEATURES:MOTORS; Pg. 42, (May 25, 2016 Wednesday)	0
569	69.SIGNS ARE GOOD FOR NEW TIPO, Ian Donaldson, Essex Chronicle, FEATURES:MOTORS; Pg. 80, (May 18, 2016 Wednesday)	0
570	70.Traffic hit, walls collapse in Thane district, Hindustan Times Mumbai, , (July 20, 2021 Tuesday)	0
571	71.Traffic-curbing schemes are branded 'bonkers' and even 'immoral' by their critics, PR Script Managers, Islington Gazette, ROP, (September 24, 2020 Thursday)	0
572	72.Ohropax, peace for the ears, CE Noticias Financieras English, , (November 25, 2022 Friday)	0
573	73.The UK start-up saving classic cars from the landfill by converting them to electric, Version, , (September 15, 2021 Wednesday)	0
574	74.SIGNS ARE GOOD FOR NEW TIPO, Ian Donaldson, Dover Express Series, FEATURES:MOTORS; Pg. 73, (May 18, 2016 Wednesday)	0
575	75.SIGNS ARE GOOD FOR NEW TIPO, Ian Donaldson, Brentwood Gazette, FEATURES:MOTORS; Pg. 45, (May 18, 2016 Wednesday)	0
576	76.Researchers say Waze data could help prevent accidents, Derrick Harris, GigaOM, , (January 5, 2013 Saturday)	0
577	77.Upping the ante with Outlander PHEV, The Cornishman, NEWS:MOTORING; Pg. 18, (May 11, 2017 Thursday)	0
578	78.The lost tribes of Amazon: Cyber Monday HGV drivers mistake quaint cottages for the online shopping giant's nearby warehouse thanks to postcode mix-up, Rod Ardehali For Mailonline, MailOnline, NEWS; Version:3, (November 27, 2018 Tuesday)	0
579	79.Ride-hailing in Lagos: algorithmic impacts and driver resistance, Daniel Arubayi, Researcher, University of Oxford, The Conversation - Africa, , (August 1, 2022 Monday)	0
580	80.SIGNS ARE GOOD FOR NEW TIPO, Ian Donaldson, East Grinstead Courier and Observer, FEATURES:MOTORS; Pg. 27, (May 18, 2016 Wednesday)	0
581	81.Signs look good for the new Tipo, ian donaldson, Evening Gazette, MOTORING;FEATURES; Pg. 2, (May 13, 2016 Friday)	0
582	82.Holiday traffic: Auckland Harbour Bridge crash adds to heavy delays as holidaymakers head north, The New Zealand Herald, NEWS; General, (January 2, 2020 Thursday)	0
583	83.New Captur sets out its stall, CHRIS RUSSON, The Huddersfield Daily Examiner, LEISURE AND MOTORS;NEWS; Pg. 10, (March 13, 2020 Friday)	0
584	84.'City will be awash with sat-nav taxis if test made more easy', Chris Dyer , Essex Chronicle, NEWS:PEOPLE; Pg. 20, (September 2, 2015 Wednesday)	0
585	85.Tipo turns tables, Mid Devon Gazette Series, NEWS:999; Pg. 42, (September 8, 2016 Thursday)	0
586	86.Upping the ante with Outlander PHEV, Cornish Guardian, NEWS:MOTORING; Pg. 18, (May 11, 2017 Thursday)	0
587	87.Find out in which areas of Spain there is better mobile coverage thanks to this map, CE Noticias Financieras English, , (September 28, 2022 Wednesday)	0
588	88.Main road of Las Gaviotas blocked, Transcaribe announces detours, CE Noticias Financieras English, , (June 24, 2021 Thursday)	0
589	89.Fiat, Stoke The Sentinel, AGENCY:OTHER; Pg. 6, (August 26, 2016 Friday)	0
590	90.AHEAD OF THE GAME, CHRIS RUSSON, Brentwood Gazette, NEWS; Pg. 50, (March 18, 2020 Wednesday)	0
591	91.New bid to keep heavy lorries out of pollution-hit Storrington, N/A, West Sussex County Times, NEWS HUMAN INTEREST SITE ROOT, (March 3, 2020 Tuesday)	0
592	92.'It's treacherous': Residents call for lane speed to be reduced, Bridport and Lyme Regis News, , (November 14, 2019 Thursday)	0	no app/nav mentioned
593	93.Jaguar I-Pace, TeresaMurphy, Canberra Times (Australia), DRIVE; Pg. 79, (June 9, 2018 Saturday)	0
594	94.SIGNS ARE GOOD FOR NEW TIPO, Ian Donaldson, Kent and Sussex Courier, FEATURES:MOTORS; Pg. 64, (May 18, 2016 Wednesday)	0
595	95.Ford Focus Estate vs Skoda Octavia Estate vs VW Golf Estate, adams, Auto Express, , (January 19, 2019 Saturday)	0
596	96.SIGNS ARE GOOD FOR NEW TIPO, Ian Donaldson, Surrey Mirror, FEATURES:MOTORS; Pg. 46, (May 18, 2016 Wednesday)	0
597	97.The ideal hike is 3 hours in a quiet forest, Alice Hughes, Scottish Express, NEWS; Pg. 29, (October 2, 2021 Saturday)	0
598	98.'We are all going to die': Uber driver taunted and kidnapped 3 women, they say, thespec.com, NEWS, (August 21, 2018 Tuesday)	0
599	99.Fiery truck crash closes M1 Pacific Motorway at Brooklyn, Megan Levy, The Age (Melbourne, Australia) - Online, , (January 31, 2017 Tuesday)	0
600	100.No driver required, The Sun (England), FEATURES; Pg. 41, (July 8, 2011 Friday)	0
601	1.SIGNS GOOD FOR NEW TIPO, Ian Donaldson, Canterbury Times (series), FEATURES:MOTORS; Pg. 78, (May 18, 2016 Wednesday)	0
602	2.SMART THINKING, Daily Echo (Newsquest Regional Press), , (June 30, 2022 Thursday)	0
603	3.Residents call for more traffic calming measures on narrow streets near Saltaire roundabout, Bradford Telegraph and Argus, NEWS, (January 26, 2015 Monday)	1
604	4.What major and controversial work on this critical Swansea junction will mean for drivers; Three mini- roundabouts are going, to be replaced by traffic lights, By Nino Williams, walesonline.co.uk, NEWS; Version:3, (January 7, 2020 Tuesday)	0	no app/nav mentioned
605	5.TESTING TIMES The driving test is about to radically change...and it's good news for people who hate reversing round corners; How to use a sat nav will be tested after December 4 when a very different exam comes into force , By Patrick Knox, thesun.co.uk, MOTORS; Version:4, (October 8, 2017 Sunday)	0
606	6.Crossing Indochina Road Trip -Part 3: Exploring Cambodia, Viet Nam News, , (March 13, 2020 Friday)	0
607	7.Edinburgh's phantom roadworks menace has been causing mayhem in Glasgow too – Susan Morrison, Susan Morrison, Edinburgh Evening News, COLUMNISTSTRAFFIC AND TRAVEL, (May 6, 2022 Friday)	0
608	8.Pune tops national list of IT hubs for ease of travel to work, Mirror Publications, PUNE, (July 7, 2018 Saturday)	0
609	9.Congestion caused by HGVs in Upton set to be tackled, Malvern Gazette, NEWS, (November 12, 2014 Wednesday)	0
610	10.Toronto issued 90,000 red-light camera tickets last year, a rise of nearly 50 per cent, Ben Spurr, thestar.com, NEWS; Pg. 0, (August 10, 2019 Saturday)	0
611	11.Sat-navs swamping village with lorries, CHRIS JONES, Derby Evening Telegraph, NEWS; Pg. 14, (April 9, 2011 Saturday)	1
612	12.Breakfast - 08:28 AM GMT, TVEyes - BBC 1 East, U.K. REGIONAL TV; News, (December 30, 2019 Monday)	0
613	13.A Tip top effort?; THE FIAT TIPO RETURNS TO THE UK AFTER ALMOST 30 YEARS. IS IT WORTH THE WAIT? IAN DONALDSON INVESTIGATES..., Ian Donaldson, Manchester Evening News, FEATURES; Pg. 52, (May 13, 2016 Friday)	0
614	14.Following app has deadly consequences, Diaa Hadid, in Ramallah, Canberra Times (Australia), A; Pg. A009, (March 3, 2016 Thursday)	0
615	15.Sat-nav and 4x4 no match for snow as rescuers called, MARK KENNEDY and LORNA SIGGINS, The Irish Times, IRELAND; The Big Chill; Pg. 6, (December 27, 2010 Monday)	0
616	16.New measures to help social distancing in Preston being introduced, Impact News Service, , (July 3, 2020 Friday)	0
617	17.Toronto issued 90,000 red-light camera tickets last year, a rise of nearly 50 per cent, The Hamilton Spectator (Ontario, Canada), NEWS; Pg. 0, (August 10, 2019 Saturday)	0
618	18.Planning system broken and county's Growth Plan flawed; County MPs contribute their thoughts from Parliament. Today Name Name, political party and constituency IN THE HOUSE County MPs contribute their thoughts from Parliament. Today Neil O'Brien,Conservative MP for Harborough, Neil O'Brien, Leicester Mercury, FEATURES; Pg. 20, (October 6, 2018 Saturday)	0
619	19.Residents' action call after sat-navs cause lorry trouble, MICHAEL YONG, Gloucestershire Echo, NEWS; Pg. 15, (April 9, 2013 Tuesday)	0
620	20.SKODA'S SUPERB NEW ARRIVAL, David Ward, Croydon Advertiser Series, AGENCY:OTHER; Pg. 42, (August 7, 2015 Friday)	0
621	21.Standard Chartered Singapore Marathon organisers to learn from race problems; They apologise for traffic jams as Singapore Marathon's worth polarises online opinion, The Straits Times (Singapore), SPORT, (December 6, 2019 Friday)	0
622	22.Proper Road Marking, Street Naming, House Numbering For FCT, Saturday)	0
623	23.Carelessly constructed speed breakers raise riders' hackles, Hindustan Times Mumbai, , (December 8, 2022 Thursday)	0
624	24.PODIUM: Orienteering can offer boosts to mind and body, The Westmorland Gazette, NEWS, (October 3, 2017 Tuesday)	0
625	25.Those who blocked CS11 should 'reflect hard' as more risk future injuries or death, PR Script Managers, Hampstead and Highgate Express (Ham and High), LET, (February 14, 2019 Thursday)	0
626	26.Helios and Matheson Analytics Inc. and RedZone Map™ Launch Zone Intelligence™, Business Wire, VentureBeat, , (July 26, 2017 Wednesday)	0
627	27.Owner forced to bail out 'cut-off' restaurant, By Sam Lennon , East Kent Mercury, , (May 8, 2019)	0
628	28.London council is set to become the first to scrap green roads as review found they increased traffic jams, caused more pollution and delayed the emergency services, Lydia Catling For Mailonline, MailOnline, NEWS; Version:1, (April 18, 2021 Sunday)	0
629	29.City's carelessly constructed speed breakers raise hackles, Hindustan Times, , (December 8, 2022 Thursday)	0
630	30.My phone alert: 100 Russian rockets en route; Most Ukrainians have Air Alarm Map installed on their phones, which also helps kids learn geography of country, Julia Marich Julia Marich Lives In Ivano-frankivsk, Ukraine, And Is A Graduate Of Vasyl Stefanyk Precarpathian National University., The Peterborough Examiner (Ontario), OPINION; Pg. A4, (November 21, 2022 Monday)	0
631	31.Traffic troubles mount as double parking menace haunts city roads, Rujuta Parekh, The Times of India (TOI), PUNE, (August 5, 2019 Monday)	0
632	32.Letter from Ukraine: My iPhone app tells me 100 Russian rockets are on their way, Julia Marich, thestar.com, OPINION, (November 19, 2022 Saturday)	0
633	33.My phone alert: 100 Russian rockets en route; Most Ukrainians have Air Alarm Map installed on their phones, which also helps kids learn geography of country, Julia Marich Julia Marich lives in Ivano-Frankivsk, Ukraine, and is a graduate of Vasyl Stefanyk Precarpathian National University., Niagara Falls Review (Ontario), OPINION - COMMON PAGE; Pg. A4, (November 21, 2022 Monday)	0
634	34.Asia’s most cycling-friendly cities, Tamara Hinson, The Independent (United Kingdom), SUSTAINABLE TRAVEL,TRAVEL; Version:2, (October 28, 2022 Friday)	0
635	35.Homes Under the Hammer - 10:00 AM GMT, TVEyes - BBC 1 London, U.K. NATIONAL; Lifestyle, (March 12, 2021 Friday)	0
636	36.Regional News and Weather - 12:35 AM GMT, TVEyes - BBC 1 Oxford, U.K. REGIONAL TV; News, (June 23, 2015 Tuesday)	1
637	37.Volkswagen Passat GTE, Bristol Post, FEATURES:MOTORS; Pg. 2-3, (January 12, 2017 Thursday)	0
638	38.Lorry ban must be in 'holistic' road plan, Burton Mail, NEWS:OTHER; Pg. 14-15, (November 28, 2017 Tuesday)	0
639	39.The 'glorious' and 'peaceful' Yorkshire village lying deep in the shadow of England's steepest road, By, Charles Gray, examiner.co.uk, TOPIC -N YORKS; Version:2, (July 3, 2022 Sunday)	0
640	40.Toronto issued 90,000 red-light camera tickets last year, a rise of nearly 50 per cent, Ben Spurr, thestar.com, NEWS; Pg. 0, (August 10, 2019 Saturday)	0
641	41.DEALS of the month; Our online New Car Buying service links you with trusted dealers who base their deals on our Target Price - so you can get your ideal car at a discount without the hassle of haggling, What Car, NEWS; Pg. 36,37,38,39,41,42,43, (November 18, 2021)	0
642	42.Town's most deprived families living just a mile from high status; estates lie back to back - but are very different places, jamie waller, Grimsby Telegraph, NEWS; Pg. 8, (February 10, 2022 Thursday)	0
643	43.UK Contract Notice: Leicester City Council Issues Solicitation for "Winter Maintenance Routing & Tracking Solution", Impact Financial News, , (October 8, 2022 Saturday)	0
644	44.Volkswagen Passat GTE, Bristol Observer Group, FEATURES:MOTORS; Pg. 34-35, (January 12, 2017 Thursday)	0
645	45.South Today - 12:35 AM GMT, TVEyes - BBC 1 Southampton, U.K. REGIONAL TV; News, (June 23, 2015 Tuesday)	1
646	46.The Housing Enforcers - 09:59 AM GMT, TVEyes - BBC 1 Wales, U.K. REGIONAL TV, (March 14, 2017 Tuesday)	0
647	47.Villagers to fight plans for increase in deliveries; ANGER AS HGV ACTIVITY SET TO INCREASE, TOM PEGDEN, Leicester Mercury, NEWS; Pg. 7, (April 2, 2019 Tuesday)	0
648	48.LETTERS, Sunday Age (Melbourne, Australia), OPINION; Letters; Pg. 30, (March 10, 2019 Sunday)	0
649	49.Villagers' concern over heavy traffic; NORTH CAVE: Fears for children's safety, Miranda Prynne, Hull Daily Mail, NEWS; Pg. 15, (September 13, 2011 Tuesday)	1
650	50.4-lane underpass for smooth access to Jangpura RRTS stn, Times of India (Electronic Edition), TIMES CITY, (January 21, 2022 Friday)	0
651	51.MAMMA MIA! CLARKSON'S DRIVING ME ROUND THE BEND, NICK RUFFORD, The Sunday Times (London), IN GEAR;FEATURES; Pg. 14,15, (October 9, 2011 Sunday)	0
652	52.Hybrid estate is good value, Kia Optima, Solihull News, NEWS; Pg. 49, (September 7, 2018)	0
653	53.'Nightmare journey' through Cheshire the reason firefighters were late on scene to Manchester Arena bomb, By, Kim Pilling, macclesfield-express.co.uk, CHESTER & CHESHIRE NEWS; Version:1, (June 23, 2021 Wednesday)	0
654	54.'Nightmare journey' through Cheshire the reason firefighters were late on scene to Manchester Arena bomb, By, Kim Pilling, chesterchronicle.co.uk, CHESTER & CHESHIRE NEWS; Version:1, (June 23, 2021 Wednesday)	0
655	55.No driver required; TWO NEW CARS THAT COULD REVOLUTIONISE THE MOTOR INDUSTRY EN-V IS MOTOR OF THE FUTURE, The Sun (England), MOTORS;FEATURES; Pg. 3, (July 8, 2011 Friday)	0
656	56.Forget speed and avoiding traffic, Yahoo's developing a map algorithm to find the most SCENIC route, SARAH GRIFFITHS, MailOnline, SCIENCE, (July 9, 2014 Wednesday)	0
657	57.Biker sustains 8 stitches to head after trio attacks him with cement block, TIMES NEWS NETWORK, Times of India (Electronic Edition), TIMES CITY, (October 18, 2022 Tuesday)	0
658	58.Passat with panache, Exeter Express and Echo, BUSINESS:AGRICULTURE; Pg. 32-33, (January 26, 2017 Thursday)	0
659	59.A Week in the World s Most Chaotic City, Heiner Hoffmann, SPIEGEL Online International, INTERNATIONAL/WORLD; Lagos in Nigeria, (September 30, 2021)	0
660	60.Homes Under the Hammer - 10:00 AM GMT, TVEyes - BBC 1 East, U.K. REGIONAL TV; Lifestyle, (March 12, 2021 Friday)	0
661	61.Homes Under the Hammer - 10:00 AM GMT, TVEyes - BBC 1 West Midlands, U.K. REGIONAL TV; Lifestyle, (March 12, 2021 Friday)	0
662	62.4-lane underpass for smooth access to Jangpura RRTS stn, Sidharatha Roy, The Times of India (TOI), DELHI, (January 22, 2022 Saturday)	0
663	63.FIR against pvt contractor for digging road sans permission, Proshun Chakraborty, The Times of India (TOI), NAGPUR, (December 5, 2021 Sunday)	0
664	64.My phone alert: 100 Russian rockets en route; Most Ukrainians have Air Alarm Map installed on their phones, which also helps kids learn geography of country, Julia Marich Julia Marich Lives In Ivano-frankivsk, Ukraine, And Is A Graduate Of Vasyl Stefanyk Precarpathian National University., The Hamilton Spectator (Ontario), EDITORIAL; Pg. A12, (November 21, 2022 Monday)	0
665	65.RIDING HIGH; From Singapore to Osaka, Tamara Hinson highlights the best of Asia's cycling-friendly cities for a two-wheeled adventure, TAMARA HINSON, The Independent - Daily Edition, TRAVELLER; Pg. 53, (October 30, 2022 Sunday)	0
666	66.My iPhone alert: 100 rockets en route, Julia Marich Contributor Julia Marich lives in Ivano-Frankvisk, Ukraine and is a graduate of Vasyl Stefanyk Precarpacian Nacional University., The Toronto Star, OPINION; Pg. IN7, (November 19, 2022 Saturday)	0
667	67.We need to stop pushing traffic around and get cars off the road, Carol Lewis, thetimes.co.uk, HOME; Version:1, (September 27, 2020 Sunday)	0
668	68.My phone alert: 100 Russian rockets en route; Most Ukrainians have Air Alarm Map installed on their phones, which also helps kids learn geography of country, Julia Marich Julia Marich lives in Ivano-Frankivsk, Ukraine, and is a graduate of Vasyl Stefanyk Precarpathian National University., The Peterborough Examiner (Ontario), OPINION; Pg. A4, (November 21, 2022 Monday)	0
669	69.Smart motorway: Seven new networks to be built across the UK despite series of crashes; SMART motorway schemes will continue to be built despite a string of fatal accidents and experts warning the roads are dangerous., Luke Chillingsworth, Express Online, , (August 24, 2020 Monday)	0
670	70.Homes Under the Hammer - 10:00 AM GMT, TVEyes - BBC 1 North, U.K. REGIONAL TV; Lifestyle, (March 12, 2021 Friday)	0
671	71.Mumbai wakes up to heavy rain; Thane, Navi Mumbai record 100mm in 24 hours, The Times of India (TOI), MUMBAI, (September 18, 2022 Sunday)	0
672	72.We need to cut traffic - not just push it around; HOME FRONT, CAROL LEWIS, The Sunday Times (London), HOME;FEATURES; Pg. 2, (September 27, 2020 Sunday)	0
673	73.Homes Under the Hammer - 10:00 AM GMT, TVEyes - BBC 1 Wales, U.K. REGIONAL TV; Lifestyle, (March 12, 2021 Friday)	0
674	74.Mumbra bypass work to complete by Sept 10, district to take measures to ease congestion, Hindustan Times, , (August 9, 2018 Thursday)	0
675	75.Is map reading a forgotten skill?, European Union News, , (August 12, 2015 Wednesday)	0
676	76.Indirapuram flat owners move Allahabad high court against illegal shops in buildings, Ayaskant Das, The Times of India (TOI), NOIDA, (March 2, 2018 Friday)	0
677	77.Still waiting for a bypass dreamt of 84 years ago, Kent and Sussex Courier, FEATURES:HISTORY; Pg. 26, (July 29, 2016 Friday)	0
678	78.'Restrain from noise pollution and traffic jams during festivals', B B Nayak, The Times of India (TOI), NAVI MUMBAI, (August 10, 2015 Monday)	0
679	79.Transport minister strikes out on bridge hits, New Civil Engineer, , (July 30, 2010 Friday)	0
680	80.My phone alert: 100 Russian rockets en route; Most Ukrainians have Air Alarm Map installed on their phones, which also helps kids learn geography of country, Julia Marich Julia Marich Lives In Ivano-frankivsk, Ukraine, And Is A Graduate Of Vasyl Stefanyk Precarpathian National University., Waterloo Region Record (Ontario), OPINION; Pg. A8, (November 21, 2022 Monday)	0
681	81.Homes Under the Hammer - 10:00 AM GMT, TVEyes - BBC 1 Oxford, U.K. REGIONAL TV; Lifestyle, (March 12, 2021 Friday)	0
682	82.Crackdown on encroachers, Indian Media news, , (October 16, 2019 Wednesday)	0
683	83.My phone alert: 100 Russian rockets en route; Most Ukrainians have Air Alarm Map installed on their phones, which also helps kids learn geography of country, Julia Marich Julia Marich Lives In Ivano-frankivsk, Ukraine, And Is A Graduate Of Vasyl Stefanyk Precarpathian National University., Niagara Falls Review (Ontario), OPINION - COMMON PAGE; Pg. A4, (November 21, 2022 Monday)	0
684	84.Plague Diary 58: Mild virus moves as the heavy mammoth once, CE Noticias Financieras English, , (May 21, 2020 Thursday)	0
685	85.Ghaziabad: Flat owners move Allahabad HC against illegal shops in Indirapuram buildings, Indian Real Estate News, , (March 6, 2018 Tuesday)	0
686	86.Letter from Ukraine: My iPhone app tells me 100 Russian rockets are on their way, Julia Marich, The Star (Toronto, Ontario) Online, OPINION, (November 19, 2022 Saturday)	0
687	87.Rick Stein's Road to Mexico - 9:00 PM GMT, TVEyes - BBC 2 Wales, U.K. REGIONAL TV; Lifestyle, (November 21, 2017 Tuesday)	0
688	88.Outrage over 'rat running' public servants and office workers using suburban streets, Phillip Thomson, The Sydney Morning Herald (Australia) - Online, , (February 11, 2015 Wednesday)	0
689	89.Homes Under the Hammer - 10:00 AM GMT, TVEyes - BBC 1 North West, U.K. REGIONAL TV; Lifestyle, (March 12, 2021 Friday)	0
690	90.Homes Under the Hammer - 10:00 AM GMT, TVEyes - BBC 1 Southampton, U.K. REGIONAL TV; Lifestyle, (March 12, 2021 Friday)	0
691	91.Homes Under the Hammer - 10:00 AM GMT, TVEyes - BBC 1 South West, U.K. REGIONAL TV; Lifestyle, (March 12, 2021 Friday)	0
692	92.Low life: Jeremy Clarke, Jeremy Clarke, The Spectator, LIFE, (September 5, 2020)	0
693	93.Caught mapping; Cover story, Conrad Walters, Sydney Morning Herald (Australia), DRIVE; Pg. 8, (May 13, 2011 Friday)	0
694	94.Sat-nav has turned our tranquil lanes into dangerous motorways, Cornish Guardian, NEWS:OTHER; Pg. 12-13, (July 23, 2015 Thursday)	1
695	95.My phone alert: 100 Russian rockets en route; Most Ukrainians have Air Alarm Map installed on their phones, which also helps kids learn geography of country, Julia Marich Julia Marich lives in Ivano- Frankivsk, Ukraine, and is a graduate of Vasyl Stefanyk Precarpathian National University., Waterloo Region Record (Ontario), OPINION; Pg. A8, (November 21, 2022 Monday)	0
696	96.Homes Under the Hammer - 10:00 AM GMT, TVEyes - BBC 1 Yorkshire and Lincolnshire, U.K. REGIONAL TV; Lifestyle, (March 12, 2021 Friday)	0
697	97.Best electric SUVs, Newstex Blogs CarBuyer, , (February 25, 2021 Thursday)	0
698	98.Road to perdition, Mirror Publications, BANGALORE, (June 20, 2018 Wednesday)	0
699	99.Homes Under the Hammer - 10:00 AM GMT, TVEyes - BBC 1 Northern Ireland, NORTHERN IRELAND, U.K.; Lifestyle, (March 12, 2021 Friday)	0
700	100.Homes Under the Hammer - 10:00 AM GMT, TVEyes - BBC 1 South East, U.K. REGIONAL TV; Lifestyle, (March 12, 2021 Friday)	0
701	1.My phone alert: 100 Russian rockets en route; Most Ukrainians have Air Alarm Map installed on their phones, which also helps kids learn geography of country, Julia Marich Julia Marich lives in Ivano- Frankivsk, Ukraine, and is a graduate of Vasyl Stefanyk Precarpathian National University., The Hamilton Spectator (Ontario), EDITORIAL; Pg. A12, (November 21, 2022 Monday)	0
702	2.Homes Under the Hammer - 10:00 AM GMT, TVEyes - BBC 1 East Midlands, U.K. REGIONAL TV; Lifestyle, (March 12, 2021 Friday)	0
703	3.From bikes to cargo ships: Alternatives to air travel, By Vera Kraft, dpa, dpa trends & features, , (December 17, 2021 Friday)	0
704	4.Residents fears as traffic 'overflows' on to busy Rutherglen street, By Jonathan Geddes, dailyrecord.co.uk, IN YOUR AREA,LANARKSHIRE LIVE; Version:2, (May 17, 2021 Monday)	0
705	5.Accidental car damage claims surged at the end of May with road-rusty motorists returning as lockdown eased, Grace Gausden For This Is Money, MailOnline, CARS; Version:1, (June 3, 2020 Wednesday)	0
706	6.No green light for traffic light app following expert evaluation, European Union News, , (May 30, 2017 Tuesday)	0
707	7.BBC Radio 4 - 12:40 AM GMT, TVEyes - BBC Radio 4, U.K. NATIONAL RADIO, (November 12, 2015 Thursday)	0
708	8.Keiraville residents urge council to fix dangerous school crossing, Kate McIlwain, Illawarra Mercury, , (November 7, 2017 Tuesday)	0
709	9.Normal experiences delay due to stopped trains, The Daily Vidette: Illinois State University, NEWS; Pg. 1, (October 22, 208 Monday)	0
710	10.Homes Under the Hammer - 10:00 AM GMT, TVEyes - BBC 1 Scotland, U.K. REGIONAL TV; Lifestyle, (March 12, 2021 Friday)	0
711	11.Homes Under the Hammer - 10:00 AM GMT, TVEyes - BBC 1 West, U.K. REGIONAL TV; Lifestyle, (March 12, 2021 Friday)	0
712	12.Sign plan sparks traffic fear, Jim O'Rourke, Inner West Courier, NEWS; Pg. 7, (September 26, 2017 Tuesday)	0
713	13.M5 crash: Tributes to woman killed in Somerset motorway pile-up, Ella Wills, standard.co.uk, TRANSPORT; Version:1, (February 9, 2018 Friday)	0
714	14.Sign plan sparks traffic fear, Jim O'Rourke, Inner West Courier, NEWS; Pg. 7, (September 26, 2017 Tuesday)	0
715	15.Indirapuram flat owners move Allahabad high court against illegal shops in buildings, Ayaskant Das, The Times of India (TOI), GHAZIABAD, (March 2, 2018 Friday)	0
716	16.Homes Under the Hammer - 10:00 AM GMT, TVEyes - BBC 1 North East and Cumbria, U.K. REGIONAL TV; Lifestyle, (March 12, 2021 Friday)	0
717	17.Caldor Fire 'Out Of Control' - 22,000 People In South Lake Tahoe Ordered To Evacuate, Newstex Blogs International Business Times News, , (August 31, 2021 Tuesday)	0
718	18.Waze Adds Alerts For Dangerous Intersections, Justin Diaz, Android Headlines, , (September 2, 2015 Wednesday)	0
719	19.HIGH ALERT, MAGGIE O'FARRELL, The Australian Magazine, Pg. 15, (August 26, 2017 Saturday)	0
720	20.THE DRIVE, TIM HARLOW; STAFF WRITER, Star Tribune (Minneapolis, MN), NEWS; Pg. 5A, (June 13, 2022 Monday)	0
721	21.My iPhone alert: 100 rockets en route, Julia Marich Contributor Julia Marich Lives In Ivano-frankvisk, Ukraine And Is A Graduate Of Vasyl Stefanyk Precarpacian Nacional University., The Toronto Star, OPINION; Pg. IN7, (November 19, 2022 Saturday)	0
722	22.Homes Under the Hammer - 09:00 AM GMT, TVEyes - BBC 1 South East, U.K. REGIONAL TV; Lifestyle, (September 14, 2018 Friday)	0
723	23.Millions of drivers risk prosecution by using their phones while stuck in traffic jams, By Martin Evans, Crime Correspondent, telegraph.co.uk, NEWS; Version:1, (December 30, 2017 Saturday)	0
724	24.3-step fox deterrent plan, The Wimmera Farmer, , (April 17, 2018 Tuesday)	0
725	25.Increased congestion pushes the ring roads to the limit of capacity, CE Noticias Financieras English, , (December 18, 2021 Saturday)	0
726	26.Fiat 500L Review - It's had an L of a revamp; Fiat have brought a fresh look to their popular 500L model - a smart move, says Bruce Booth. Here he discusses the price, performance and spec of this pretty little car., By Bruce Booth, dailyrecord.co.uk, LIFESTYLE,MOTORING; Version:2, (July 14, 2017 Friday)	0
727	27.RAY MASSEY falls for the charms of the £26,000 Honda e electric supermini - but is its range of just 125 miles enough in the real world?, Ray Massey For Thisismoney.co.uk, MailOnline, CARS; Version:4, (July 22, 2020 Wednesday)	0
728	28.Homes Under the Hammer - 09:00 AM GMT, TVEyes - BBC 1 East Midlands, U.K. REGIONAL TV; Lifestyle, (September 14, 2018 Friday)	0
729	29.Closing the Waterloo junction not the right answer for locals, Corkman (Ireland), NEWS, (September 15, 2018)	0
730	30.The Housing Enforcers - 09:59 AM GMT, TVEyes - BBC 1 West Midlands, U.K. REGIONAL TV, (March 14, 2017 Tuesday)	0
731	31.New Compass gets facelift and Jeep's hybrid powertrain; Road Test: JEEP 4XE The Compass is one of the latest cars to gain Jeep's 4xe hybrid powertrain. Jack Williams finds out what it's like., Ipswich Star, MOTORING;NEWS; Pg. 2,3, (December 23, 2021 Thursday)	0
732	32.Homes Under the Hammer - 09:00 AM GMT, TVEyes - BBC 1 Southampton, U.K. REGIONAL TV; Lifestyle, (September 14, 2018 Friday)	0
733	33.3-step fox deterrent plan, Bunbury Mail, NONE; Pg. 25, (May 31, 2017 Wednesday)	0
734	34.The Tourer route; MAGGIE BARRY thinks Vauxhall's rugged Insignia estate makes a great alternative to an SUV, MAGGIE BARRY, Daily Record and Sunday Mail, ROAD RECORD;FEATURES; Pg. 19, (June 22, 2018 Friday)	0
735	35.Rick Stein's Road to Mexico - 9:00 PM GMT, TVEyes - BBC 2 Scotland, U.K. REGIONAL TV; Lifestyle,(November 21, 2017 Tuesday	0
736	36.The 2018 Alphard is built for work, Daily Monitor, , (December 15, 2022 Thursday)	0
737	37.Lorry problem solution could be unveiled in the autumn, PR Page Manager 16, East Anglian Daily Times, ROP, (July 9, 2015 Thursday)	0
738	38.Neighbours in blockade threat as works make road a rat run, PR Script Managers, East Anglian Daily Times, ROP, (March 5, 2022 Saturday)	0
739	39.Rick Stein's Road to Mexico - 9:00 PM GMT, TVEyes - BBC 2, U.K. NATIONAL; Lifestyle, (November 21, 2017 Tuesday)	0
740	40.On a charge: Driving the Jaguar I-Pace from London to Frankfurt, Autocar, NEWS, (October 12, 2019 Saturday)	0
741	41.Homes Under the Hammer - 09:00 AM GMT, TVEyes - BBC 1 East, U.K. REGIONAL TV; Lifestyle, (September 14, 2018 Friday)	0
742	42.3-step fox deterrent plan, Wimmera Mail-Times, , (September 6, 2017 Wednesday)	0
743	43.Homes Under the Hammer - 09:00 AM GMT, TVEyes - BBC 1 London, U.K. NATIONAL; Lifestyle, (September 14, 2018 Friday)	0
744	44.Commentary: The Mace Redesign Is All About Capacity and Travel Time, David Greenwald, Newstex Blogs The People's Vanguard of Davis, , (February 9, 2022 Wednesday)	1	recheck
745	45.BMW 3 Series M340i xDrive 2022 review, Autocar, FIRST DRIVE, (September 20, 2022 Tuesday)	0
746	46.Ford Fiesta vs SEAT Ibiza, Joe Holding, Auto Express, , (August 22, 2018 Wednesday)	0
747	47.3-step fox deterrent plan, Victor Harbor Times, NONE; Pg. 39, (November 9, 2017 Thursday)	0
748	48.The village sitting in shadow of England's steepest road -and it's only an hour from Teesside, By, Charles Gray & Georgia Banks, gazettelive.co.uk, TEESSIDE NEWS; Version:1, (July 3, 2022 Sunday)	0
749	49.Climbers putting themselves at risk for Instagram shot, Ian Begley, Mail on Sunday (London), NEWS; Pg. 4, (June 14, 2022 Tuesday)	0
750	50.Homes Under the Hammer - 09:00 AM GMT, TVEyes - BBC 1 Northern Ireland, NORTHERN IRELAND, U.K.; Lifestyle, (September 14, 2018 Friday)	0
751	51.Ford prepares rating of inventions that increase mobility of citizens on eve of World Day without a car, Russia Business News, , (September 21, 2018 Friday)	0
752	52.Breakfast - 07:27 AM GMT, TVEyes - BBC 1 Yorkshire and Lincolnshire, U.K. REGIONAL TV; News, (July 10, 2018 Tuesday)	0
753	53.GET A GREAT DEAL ON THE REVAMPED OUTLANDER PHEV AT HULL MITSUBISHI; ADVERTISEMENTFEATURE, Hull Daily Mail, MOTOR MAIL;FEATURES; Pg. 7, (July 21, 2017 Friday)	0
754	54.The Housing Enforcers - 09:59 AM GMT, TVEyes - BBC 1 South West, U.K. REGIONAL TV, (March 14, 2017 Tuesday)	0
755	55.Letter: M65 extension plans will blight Craven, Craven Herald, , (April 4, 2019 Thursday)	0
756	56.Homes Under the Hammer - 09:00 AM GMT, TVEyes - BBC 1 Oxford, U.K. REGIONAL TV; Lifestyle, (September 14, 2018 Friday)	0
757	57.Homes Under the Hammer - 09:00 AM GMT, TVEyes - BBC 1 West, U.K. REGIONAL TV; Lifestyle, (September 14, 2018 Friday)	0
758	58.Homes Under the Hammer - 09:00 AM GMT, TVEyes - BBC 1 North, U.K. REGIONAL TV; Lifestyle, (September 14, 2018 Friday)	0
759	59.Apple Maps back on track, Garry Barker, The Age (Melbourne, Australia) - Online, , (May 30, 2013 Thursday)	0
760	60.Breakfast - 07:26 AM GMT, TVEyes - BBC 1 North, U.K. REGIONAL TV; News, (July 10, 2018 Tuesday)	0
761	61.The new EQS by Mercedes-EQ coming soon to Saudi Arabia, Automotive Monitor Worldwide, , (June 30, 2022 Thursday)	0
762	62.Fiat Fullback vs Mitsubishi L200, Pete Baiden, Auto Express, , (May 17, 2017 Wednesday)	0
763	63.Herefordshire proves to be a half-term hero; A last-minute escape reveals that there's more to this beautiful border county than cider - although that's worth the journey alone, finds Duncan Craig, Duncan Craig, The Times (London), WEEKEND;FEATURES; Pg. 56,57, (February 26, 2022 Saturday)	0
764	64.Homes Under the Hammer - 09:00 AM GMT, TVEyes - BBC 1 Wales, U.K. REGIONAL TV; Lifestyle, (September 14, 2018 Friday)	0
765	65.Headlines From Today's Front Pages, The Frontrunner, THE BIG PICTURE, (January 9, 2014 Thursday)	0
766	66.West Sussex environment is at a ‘tipping point’ – now is the time to act, Oli Poole, West Sussex Gazette, OPINIONCLIMATE CHANGECONSERVATION, (October 27, 2021 Wednesday)	0
767	67.Council tells McDonald's to take away plans for new restaurant, Post reporter, Nottingham Post, FEATURES:GARDENING; Pg. 28, (April 11, 2014 Friday)	0
768	68.3-step fox deterrent plan, Bunbury Mail, , (May 30, 2017 Tuesday)	0
769	69.3-step fox deterrent plan, Southern Highland News, NONE; Pg. 8, (January 19, 2018 Friday)	0
770	70.Outside Source - 7:35 PM GMT, TVEyes - BBC News 24, U.K. NATIONAL; News, (October 31, 2022)	0
771	71.Rush to electric cars has many downsides; Talkback, Birmingham Evening Mail, NEWS; Pg. 44, (November 26, 2021 Friday)	0
772	72.Homes Under the Hammer - 09:00 AM GMT, TVEyes - BBC 1 North West, U.K. REGIONAL TV; Lifestyle, (September 14, 2018 Friday)	0
773	73.A dynamic hybrid that gives you cheap thrills; with 50 million sales and counting, edward stephens tests the new toyota corolla, EDWARD STEPHENS, Sunday Mercury, WEEKEND;NEWS; Pg. 15, (October 23, 2022)	0
774	74.3-step fox deterrent plan, Hawkesbury Gazette, NONE; Pg. 43, (April 18, 2018 Wednesday)	0
775	75.Homes Under the Hammer - 09:00 AM GMT, TVEyes - BBC 1 North East and Cumbria, U.K. REGIONAL TV; Lifestyle, (September 14, 2018 Friday)	0
776	76.Homes Under the Hammer - 09:00 AM GMT, TVEyes - BBC 1 West Midlands, U.K. REGIONAL TV; Lifestyle, (September 14, 2018 Friday)	0
777	77.3-step fox deterrent plan, Wimmera Mail-Times, , (April 17, 2018 Tuesday)	0
778	78.On Your Bike; It is time for a nationwide cycling revolution, The Times (London), NEWS; Pg. 25, (July 29, 2020 Wednesday)	0
779	79.So how's this second lockdown for you?, WMN Martin Hesp on Saturday Martin's column, The Western Mail, NEWS; Pg. 21, (November 21, 2020 Saturday)	0
780	80.A family holiday in Herefordshire: hiking, cider and a grisly history hunt, Duncan Craig, thetimes.co.uk, WEEKEND; Version:1, (February 26, 2022 Saturday)	0
781	81.LIGHTS. CAMERA. INFRACTION; Two years ago, 60,484 tickets were issued to drivers caught by red-light cameras. The number jumped to 89,079 last year, and is set to rise again as the city plans to double the number of cameras on Toronto streets, Ben Spurr Toronto Star, The Toronto Star, NEWS; Pg. A1, (August 10, 2019 Saturday)	0
782	82.The 2018 Alphard is built for work, Roland D. Nasasira, The Daily Monitor, , (December 15, 2022 Thursday)	0
783	83.Along came a Ferrari Spider, The Sunday Star-Times (Auckland, New Zealand), RACING; Pg. 14, (October 16, 2011 Sunday)	0
784	84.Thai Twitter users face threats over comments on royal motorcade, Prachatai, Newstex Blogs Global Voices, , (October 10, 2019 Thursday)	0
785	85.Nissan Leaf prices start below 22k, Automotive Monitor Worldwide, , (January 3, 2018 Wednesday)	0
786	86.King of the road: KTM 790 Adventure reviewed; Geoff discovers the KTM is great -in a different way, By, Geoff Hill, mirror.co.uk, MOBILECONFIG.SECTION.MOTORING; Version:3, (November 18, 2019 Monday)	0
787	87.Sat-nav directed car onto fatal 'dirt track'; Vehicle hit pothole and crashed into dyke on way to holiday, Cerri Delaney, Lincolnshire Echo, NEWS; Pg. 2, (April 20, 2011 Wednesday)	0
788	88.Homes Under the Hammer - 09:00 AM GMT, TVEyes - BBC 1 South West, U.K. REGIONAL TV; Lifestyle, (September 14, 2018 Friday)	0
789	89.Car review: 2015 Honda Jazz 1.3 i-VTEC SE Navi; Less weight, sharper steering, better interior quality and new infotainment system - but is the new Honda Jazz fun to drive?, By Doug Knox, getreading.co.uk, NEWS, (August 4, 2015 Tuesday)	0
790	90.Los Angeles councilman says Waze causing traffic, accidents, Postmedia Breaking News, PMN NEWS, (April 17, 2018 Tuesday)	1
791	91.Apple Maps back on track, Garry Barker, The Sydney Morning Herald (Australia) - Online, , (May 30, 2013 Thursday)	0
792	92.Homes Under the Hammer - 09:00 AM GMT, TVEyes - BBC 1 Yorkshire and Lincolnshire, U.K. REGIONAL TV; Lifestyle, (September 14, 2018 Friday)	0
793	93.LIGHTS. CAMERA. INFRACTION; Two years ago, 60,484 tickets were issued to drivers caught by red-light cameras. The number jumped to 89,079 last year, and is set to rise again as the city plans to double the number of cameras on Toronto streets, Ben Spurr Toronto Star, The Toronto Star, NEWS; Pg. A1, (August 10, 2019 Saturday)	0
794	94.Homes Under the Hammer - 10:00 AM GMT, TVEyes - BBC 1 Southampton, U.K. REGIONAL TV; Lifestyle, (March 14, 2017 Tuesday)	0
795	95.How strong a case can a 1.5-litre petrol engine make in a large family estate like Opel Insignia?, Eddie Cunningham, Irish Independent, MOTORS;NEWS; Pg. 3, (August 23, 2017 Wednesday)	0
796	96.Homes Under the Hammer - 09:00 AM GMT, TVEyes - BBC 1 Scotland, U.K. REGIONAL TV; Lifestyle, (September 14, 2018 Friday)	0
797	97.Breakfast - 08:03 AM GMT, TVEyes - BBC 1 South West, U.K. REGIONAL TV; News, (June 26, 2018 Tuesday)	0
798	98.Car review: 2015 Honda Jazz 1.3 i-VTEC SE Navi; Less weight, sharper steering, better interior quality and new infotainment system - but is the new Honda Jazz fun to drive?, By Doug Knox, gethampshire.co.uk, NEWS, (August 4, 2015 Tuesday)	0
799	99.Car review: 2015 Honda Jazz 1.3 i-VTEC SE Navi; Less weight, sharper steering, better interior quality and new infotainment system - but is the new Honda Jazz fun to drive?, By Doug Knox, liverpoolecho.co.uk, NEWS, (August 4, 2015 Tuesday)	0
800	100.3-step fox deterrent plan, The Wimmera Farmer, , (September 6, 2017 Wednesday)	0
801	1.Homes Under the Hammer - 10:00 AM GMT, TVEyes - BBC 1 South East, U.K. REGIONAL TV; Lifestyle, (March 14, 2017 Tuesday)	0
802	2.3-step fox deterrent plan, Western Magazine, NONE; Pg. 7, (June 6, 2017 Tuesday)	0
803	3.Meet the man who's taking on Uber - with his pushbike, By Gavin Haines, telegraph.co.uk, TRAVEL; Version:1, (August 9, 2017 Wednesday)	0
804	4.foxy, The Wimmera Farmer, NONE; Pg. 6, (May 3, 2017 Wednesday)	0
805	5.Car review: 2015 Honda Jazz 1.3 i-VTEC SE Navi; Less weight, sharper steering, better interior quality and new infotainment system - but is the new Honda Jazz fun to drive?, By Doug Knox, dailypost.co.uk, NEWS, (August 4, 2015 Tuesday)	0
806	6.Car review: 2015 Honda Jazz 1.3 i-VTEC SE Navi; Less weight, sharper steering, better interior quality and new infotainment system - but is the new Honda Jazz fun to drive?, By Doug Knox, birminghammail.co.uk, NEWS, (August 4, 2015 Tuesday)	0
807	7.Car review: 2015 Honda Jazz 1.3 i-VTEC SE Navi; Less weight, sharper steering, better interior quality and new infotainment system - but is the new Honda Jazz fun to drive?, By Doug Knox, chroniclelive.co.uk, NEWS, (August 4, 2015 Tuesday)	0
808	8.Homes Under the Hammer - 09:00 AM GMT, TVEyes - BBC 1 London, U.K. NATIONAL; Lifestyle, (April 26, 2019 Friday)	0
809	9.3-step fox deterrent plan, Port Stephens Examiner, NONE; Pg. 37, (September 7, 2017 Thursday)	0
810	10.Car review: 2015 Honda Jazz 1.3 i-VTEC SE Navi; Less weight, sharper steering, better interior quality and new infotainment system - but is the new Honda Jazz fun to drive?, By Doug Knox, walesonline.co.uk, NEWS, (August 4, 2015 Tuesday)	0
811	11.Car review: 2015 Honda Jazz 1.3 i-VTEC SE Navi; Less weight, sharper steering, better interior quality and new infotainment system - but is the new Honda Jazz fun to drive?, By Doug Knox, accringtonobserver.co.uk, NEWS, (August 4, 2015 Tuesday)	0
812	12.Car review: 2015 Honda Jazz 1.3 i-VTEC SE Navi; Less weight, sharper steering, better interior quality and new infotainment system - but is the new Honda Jazz fun to drive?, By Doug Knox, macclesfield-express.co.uk, NEWS, (August 4, 2015 Tuesday)	0
813	13.THE LMX-FACTOR; With laser headlights and even more V10 firepower, the LMX was the ultimate original Audi R8. Tim Pitt drives it., Tim Pitt, City A.M., FEATURES; Pg. 30, (May 22, 2018 Tuesday)	0
814	14.DEVON'S NEW KID ON THE BLOCK; checks into a new and sprawling hotel that's turning heads in the quaint Devon town of Salcombe, Adam Bloodworth, City A.M., NEWS; Pg. 16,17, (August 8, 2022 Monday)	0
815	15.So how's this second lockdown for you?; Read Martin's column every week in the Western Daily Press, Martin Hesp, Western Daily Press, NEWS; Pg. 25, (November 21, 2020 Saturday)	0
816	16.Drivers told to beware the car crime hotspots, In the latest in our series on crime, reporter Alex Scapens looks at the offences that hit motorists across Stockport and the measures being taken, Manchester Evening News, NEWS; Pg. 6, (October 17, 2012 Wednesday)	0
817	17.Car review: 2015 Honda Jazz 1.3 i-VTEC SE Navi; Less weight, sharper steering, better interior quality and new infotainment system - but is the new Honda Jazz fun to drive?, By Doug Knox, chesterchronicle.co.uk, NEWS, (August 4, 2015 Tuesday)	0
818	18.Spaces for People Project Progresses at Dennistoun, Impact News Service, , (February 22, 2021 Monday)	0
819	19.Car review: 2015 Honda Jazz 1.3 i-VTEC SE Navi; Less weight, sharper steering, better interior quality and new infotainment system - but is the new Honda Jazz fun to drive?, By Doug Knox, birminghampost.co.uk, NEWS, (August 4, 2015 Tuesday)	0
820	20.Are Hongdae clubs and streets safe? , THE KOREA HERALD, , (December 6, 2022 Tuesday)	0
821	21.Homes Under the Hammer - 09:00 AM GMT, TVEyes - BBC 1 Scotland, U.K. REGIONAL TV; Lifestyle, (April 26, 2019 Friday)	0
822	22.Pune, get a grip on that road rage!, Anup Satphale, The Times of India (TOI), PEOPLE, (September 10, 2019 Tuesday)	0
823	23.On Your Bike; It is time for a nationwide cycling revolution, The Times (London), NEWS; Pg. 29, (July 29, 2020 Wednesday)	0
824	24.Google Maps live traffic data was disabled to protect Ukraine citizens, Chris Smith, Newstex Blogs Boy Genius Report, , (February 28, 2022 Monday)	0
825	25.Does the Waze traffic app make us more unsafe?, Steven Gursten, Michigan Auto Lawyers Blog, , (July 16, 2015 Thursday)	0
826	26.We need to find creative ways to tackle transport woes in Glasgow, Jack Haugh , Evening Times (Glasgow), Pg. 16, (October 17, 2020 Saturday)	0
827	27.Queues on Mount Everest: a new low; ROBERT SHRIMSLEY THE NATIONAL CONVERSATION, Financial Times (London, England), FT WEEKEND MAGAZINE;FEATURES; Pg. 10, (June 1, 2019 Saturday)	0
828	28.Car review: 2015 Honda Jazz 1.3 i-VTEC SE Navi; Less weight, sharper steering, better interior quality and new infotainment system - but is the new Honda Jazz fun to drive?, By Doug Knox, getsurrey.co.uk, NEWS, (August 4, 2015 Tuesday)	0
829	29.Car review: 2015 Honda Jazz 1.3 i-VTEC SE Navi; Less weight, sharper steering, better interior quality and new infotainment system - but is the new Honda Jazz fun to drive?, By Doug Knox, coventrytelegraph.net, NEWS, (August 4, 2015 Tuesday)	0
830	30.NoTraffic Plots Growth Using AI to Reimagine Intersections, Thad Rueter, Government TechNology, STATE AND REGIONAL NEWS, (April 12, 2022 Tuesday)	0
831	31.My days as a boy racer in rural England are over, Jonathan Guthrie, Financial Times (London, England), FEATURES; Pg. 14, (March 30, 2019 Saturday)	0
832	32.Homes Under the Hammer - 10:00 AM GMT, TVEyes - BBC 1 London, U.K. NATIONAL; Lifestyle, (March 14, 2017 Tuesday)	0
833	33.Traffic jams: Drivers face back-to-school rush hours in UAE, Sarwat Nasir, Khaleej Times (United Arab Emirates), , (September 1, 2019 Sunday)	0
834	34.Egan: The folly and frustration of bridge checkpoints - what are we doing?, Ottawa Citizen, LOCAL NEWS,(April 19, 2021 Monday)	0
835	35.Car review: 2015 Honda Jazz 1.3 i-VTEC SE Navi; Less weight, sharper steering, better interior quality and new infotainment system - but is the new Honda Jazz fun to drive?, By Doug Knox, examiner.co.uk, NEWS, (August 4, 2015 Tuesday)	0
836	36.Rome slams brakes on electric scooters, Agence France Presse -- English, , (June 25, 2022 Saturday)	0
837	37.999 patients 'in danger' from Covid roads chaos, Tom Payne; Elliot Mulligan, Scottish Daily Mail, NEWS; Pg. 27, (September 19, 2020 Saturday)	0
838	38.Tune in, saddle up and ride on; Become part of the bicycling revolution with our four-page special, The Sunday Times (London), MAGAZINE;FEATURES; Pg. 76,77,78,79, (November 10, 2019 Sunday)	0
839	39.Countryside, coast, castles and ice cream – the perfect gateway, Sean Wallace, pressandjournal.co.uk, , (August 7, 2021 Saturday)	0
840	40.Car review: 2015 Honda Jazz 1.3 i-VTEC SE Navi; Less weight, sharper steering, better interior quality and new infotainment system - but is the new Honda Jazz fun to drive?, By Doug Knox, manchestereveningnews.co.uk, NEWS, (August 4, 2015 Tuesday)	0
841	41.No green light for traffic light app following expert evaluation, European Union News, , (May 29, 2017 Monday)	0
842	42.Homes Under the Hammer - 10:00 AM GMT, TVEyes - BBC 1 West, U.K. REGIONAL TV; Lifestyle, (March 14, 2017 Tuesday)	0
843	43.MY TECH KEVIN BACON; The Hollywood star, 56, on Tremors, Tamagotchis and the 'six degrees of Kevin Bacon'. By Andrew Williams, Andrew Williams, Metro (UK), FEATURES; Pg. 36,37, (May 15, 2015 Friday)	0
844	44.Car to answer a rich man's needs, Ian Donaldson, Loughborough Echo, FEATURES; Pg. 48, (February 22, 2017)	0
845	45."The more you play the horn, the longer the red light will be": the battle against the noise of Bombay, CE Noticias Financieras English, , (March 17, 2020 Tuesday)	0
846	46.Homes Under the Hammer - 10:00 AM GMT, TVEyes - BBC 1 North, U.K. REGIONAL TV; Lifestyle, (March 14, 2017 Tuesday	0
847	47.Gridlock Guy: Traffic musings after a week in Germany and Turkey, Doug Turnbull - for The Atlanta Journal-Constitution, Atlanta Journal Constitution Online, , (December 18, 2022 Sunday)	0
848	48.Car review: 2015 Honda Jazz 1.3 i-VTEC SE Navi; Less weight, sharper steering, better interior quality and new infotainment system - but is the new Honda Jazz fun to drive?, By Doug Knox, gazettelive.co.uk, NEWS, (August 4, 2015 Tuesday)	0
849	49.No Headline In Original City News Service, , (December 8, 2017 Friday)	0
850	50.Glass Fire Rages Across Northern California, Burning Thousands Of Acres, NPR All Things Considered, , (September 30, 2020 Wednesday)	0
851	51.Drivers told to beware the car crime hotspots, In the latest in our series on crime, reporter Alex Scapens looks at the offences that hit motorists across Stockport and the measures being taken, Manchester Evening News, NEWS; Pg. 6, (October 17, 2012 Wednesday)	0
852	52.Cairo Bike: Everything You Need To Know About Egypt's Newest Bike-Sharing Platform, Scoop Empire, , (June 4, 2022 Saturday)	0
853	53.Anger as fly-tippers cut off two villages, Chester Chronicle, NEWS; Pg. 7, (May 5, 2016)	0
854	54.Outside Source - 7:35 PM GMT, TVeyes - BBC World, U.K. NATIONAL; News, (October 31, 2022)	0
855	55.Homes Under the Hammer - 10:00 AM GMT, TVEyes - BBC 1 Oxford, U.K. REGIONAL TV; Lifestyle, (March 14, 2017 Tuesday)	0
856	56.MP tackles HGVs blighting village, Kentish Gazette, , (March 17, 2011)	0
857	57.N ext stop, an electronic solution to language issue, Newton Emerson, The Irish Times, OPINION; Pg. 12, (September 20, 2018 Thursday)	0
858	58.L of a revamp; Fiat have brought a fresh look to their popular 500L models and BRUCE BOOTH says it's a smart move, Daily Record and Sunday Mail, ROAD RECORD;FEATURES; Pg. 21, (July 14, 2017 Friday)	0
859	59.A kick up the backside, What Car, NEWS; Pg. 80,81,82,83, (March 22, 2018)	0
860	60.Are Hongdae clubs and streets safe? , THE KOREA HERALD, , (December 6, 2022 Tuesday)	0
861	61.Homes Under the Hammer - 10:00 AM GMT, TVEyes - BBC 1 North East and Cumbria, U.K. REGIONAL TV; Lifestyle, (March 14, 2017 Tuesday)	0
862	62.Apple Maps back on track; MAC MAN, GARRY BARKER, The Age (Melbourne, Australia), GREEN GUIDE; Livewire; Pg. 12, (May 30, 2013 Thursday)	0
863	63.Car review: 2015 Honda Jazz 1.3 i-VTEC SE Navi; Less weight, sharper steering, better interior quality and new infotainment system - but is the new Honda Jazz fun to drive?, By Doug Knox, rossendalefreepress.co.uk, NEWS, (August 4, 2015 Tuesday)	0
864	64.How to Better Protect Airports From Terrorist Attacks, Henry Willis, Michael A. Brown, USNEWS.com, NEWS; Opinion, (May 2, 2016 Monday)	0
865	65.Homes Under the Hammer - 09:00 AM GMT, TVEyes - BBC 1 South West, U.K. REGIONAL TV; Lifestyle, (April 26, 2019 Friday)	0
866	66.Farmers urged to apply quickly to Government assistance fund, BreakingNews.ie, IRISH NEWS, (January 8, 2016 Friday)	0
867	67.On Your Bike; It is time for a nationwide cycling revolution, The Times (London), NEWS; Pg. 29, (July 29, 2020 Wednesday)	0
868	68.Homes Under the Hammer - 09:00 AM GMT, TVEyes - BBC 1 Wales, U.K. REGIONAL TV; Lifestyle, (April 26, 2019 Friday)	0
869	69.Apple Maps back on track; THE EXPERT VIEW - MACMAN, GARRY BARKER, Sydney Morning Herald (Australia), THE GUIDE; Livewire; Pg. 8, (June 3, 2013 Monday)	0
870	70.Homes Under the Hammer - 09:00 AM GMT, TVEyes - BBC 1 West, U.K. REGIONAL TV; Lifestyle, (April 26, 2019 Friday)	0
871	71.Drowning in apathy, The Express Tribune, , (September 28, 2019 Saturday)	0
872	72.Apple Maps back on track; THE EXPERT VIEW - MACMAN, GARRY BARKER, Sydney Morning Herald (Australia), THE GUIDE; Livewire; Pg. 8, (June 3, 2013 Monday)	0
873	73.Why we need help to understand the ABCs of many safety items in our cars; FOCUS ON SAFETY, Eddie Cunningham, Irish Independent, MOTORS;NEWS; Pg. 2, (July 27, 2016 Wednesday)	0
874	74.Snow gates installed at the Long Mynd, Ludlow Advertiser, NEWS, (January 23, 2015 Friday)	0
875	75.BBC Radio 4 - 8:00 PM GMT, TVEyes - BBC Radio 4, U.K. NATIONAL RADIO, (August 21, 2013 Wednesday)	0
876	76.No green light for traffic light app following expert evaluation, European Union News, , (May 27, 2017 Saturday)	0
877	77.A BRIDGE TOO FAR, IAN ROYALL, Herald Sun (Australia), NEWS; Pg. 33, (January 29, 2022 Saturday)	0
878	78.Evacuations new ritual in U.S. South, Prince George Citizen (British Columbia), NEWS; Pg. A4, (September 3, 2019 Tuesday)	0
879	79.Town steps up its battle to stop HGVs thundering through streets, PR Page Manager 15, East Anglian Daily Times, ROP, (October 20, 2016 Thursday)	0
880	80.EU to adopt common rules on travel amid pandemic, CE Noticias Financieras English, , (October 12, 2020 Monday)	0
881	81.Traffic hit, walls collapse in Thane district, Hindustan Times, , (July 20, 2021 Tuesday)	0
882	82.BMW 3 SERIES; TESTED14.9.22,REGENSBURG,GERMANYONSALENOWPRICE£55,000(EST) Best-selling 3 Series to date has been given an understandably restrained update. Is it enough to keep it at the top of the class?, VICKY PARROTT, AutoCar, NEWS; Pg. 26,27,28,29, (September 21, 2022)	0
883	83.Egan: The folly and frustration of bridge checkpoints - what are we doing?, Postmedia Breaking News, LOCAL NEWS, (April 19, 2021 Monday)	0
884	84.Hurricane Ida to intensify into 'life-threatening' storm as it nears Louisiana , India Today Online, , (August 29, 2021 Sunday)	0
885	85.'Everyone feels the revolution we're bringing to Jerusalem', Hezki Baruch, Arutz Sheva, , (September 26, 2019 Thursday)	0
886	86.RECORD TV; Pick of the day, Daily Record and Sunday Mail, FEATURES; Pg. 29, (April 9, 2019 Tuesday)	0
887	87.ON A CHARGE; How practical is it to drive a Jaguar I-Pace across Europe? Julian Rendellfinds out, AutoCar, NEWS; Pg. 54,55,56,57, (October 2, 2019)	0
888	88.'Narrow roads won't cope with extra cars', Stoke The Sentinel, AGENCY:OTHER; Pg. 21, (July 5, 2017 Wednesday)	0	no app/nav mentioned
889	89.Breakfast - 08:37 AM GMT, TVEyes - BBC 1 South East, U.K. REGIONAL TV; News, (November 15, 2018 Thursday)	0
890	90.It's hurricane evacuation time once again in the U.S.; For the fourth time in four years, Cody Jackson And Jeffrey Collins, The Lethbridge Herald, NEWS; Pg. A4, (September 3, 2019 Tuesday)	0
891	91.Queues on Mount Everest: a new low; ROBERT SHRIMSLEY THE NATIONAL CONVERSATION, Financial Times (London, England), FT WEEKEND MAGAZINE;FEATURES; Pg. 10, (June 1, 2019 Saturday)	0
892	92.Homes Under the Hammer - 09:00 AM GMT, TVEyes - BBC 1 South East, U.K. REGIONAL TV; Lifestyle, (April 26, 2019 Friday)	0
893	93.I’ll skip Everest, thanks — the queues are terrible, Robert Shrimsley, FT.com, , (May 31, 2019 Friday)	0
894	94.The real reason you get fined if you run out of gas, CE Noticias Financieras English, , (August 5, 2022 Friday)	0
895	95.Bloody Qalandiya clash underscores danger of relying on Waze, The Times of Israel, , (March 2, 2016 Wednesday)	0
896	96.COMMENT, Shropshire Star, NEWS; Pg. 10, (October 25, 2021 Monday)	1	recheck
897	97.Homes Under the Hammer - 09:00 AM GMT, TVEyes - BBC 1 North West, U.K. REGIONAL TV; Lifestyle, (April 26, 2019 Friday)	0
898	98.Homes Under the Hammer - 09:00 AM GMT, TVEyes - BBC 1 East, U.K. REGIONAL TV; Lifestyle, (April 26, 2019 Friday)	0
899	99.PREVENTING BRIDGE STRIKES, States News Service, States News Service, , (July 30, 2010 Friday)	0
900	100.OKLAHOMA NATIONAL GUARD HELPS MOTORISTS IN WINTER STORM, US Fed News, , (February 7, 2022 Monday)	0
901	1.Housing bid on field site sparks protests, Imogen McGuckin, Bath Chronicle, NEWS; Pg. 18, (April 22, 2021 Thursday)	0
902	2.'Ten minutes later and a child would have been killed' - campaigners call for safety action in Colley Gate, Halesowen News, NEWS, (November 16, 2017 Thursday)	0
903	3.Re-va-va-vamped; The fourth-generation Renault Clio is a striking looker with great engine choices, plenty of kit and fine handling, discovers STEWART SMITH, STEWART SMITH, Daily Record and Sunday Mail, ROAD RECORD;FEATURES; Pg. 7, (November 2, 2012 Friday)	0
904	4.Queues on Mount Everest: a new low; ROBERT SHRIMSLEY THE NATIONAL CONVERSATION, Financial Times (London, England), FT WEEKEND MAGAZINE;FEATURES; Pg. 10, (June 1, 2019 Saturday)	0
905	5.Google Maps, Waze or Apple Maps: What is better?, CE Noticias Financieras English, , (February 25, 2018 Sunday)	0
906	6.Breakfast - 08:36 AM GMT, TVEyes - BBC 1 Southampton, U.K. REGIONAL TV; News, (November 15, 2018 Thursday)	0
907	7.Homes Under the Hammer - 09:00 AM GMT, TVEyes - BBC 1 East Midlands, U.K. REGIONAL TV; Lifestyle, (April 26, 2019 Friday)	0
908	8.Trends come and go but estates live on, David Ward, Isle of Thanet Gazette, NEWS:LETTERS; Pg. 31, (January 12, 2017 Thursday)	0
909	9.Homes Under the Hammer - 09:00 AM GMT, TVEyes - BBC 1 North, U.K. REGIONAL TV; Lifestyle, (April 26, 2019 Friday)	0
910	10.Travel to get lost; Wandering around without knowing where you are in a foreign city can often yield unexpected pleasures, Stephanie Rosenbloom, The Straits Times (Singapore), LIFESTYLE; Go, (April 19, 2015 Sunday)	0
911	11.Lorries causing night-time traffic chaos, Harwich and Manningtree Standard, NEWS, (September 16, 2017 Saturday)	0
912	12.The 9 best apps for exploring cities, Megan Barber, Curbed, , (June 27, 2017 Tuesday)	0
913	13.Vauxhall - The stuff of legends; MAGGIE BARRY enjoys a road trip through southern France in some memorable Vauxhall ars., By Maggie Barry, dailyrecord.co.uk, LIFESTYLE,MOTORING, (March 13, 2015 Friday)	0
914	14.Honda Jazz 1.3 i-VTEC SE Navi; 22.7.15, Germany Practical supermini gains even more space, a fresh chassis and a new engine, AutoCar, FEATURES; Pg. 35, (July 29, 2015)	0
915	15.Implement better safety steps on GB Road: Residents, activists, Manoj Badgeri, The Times of India (TOI), THANE, (December 6, 2017 Wednesday)	0
916	16.A chance to get back to nature in luxury at Woodlands Park, Sussex Express, , (June 23, 2017 Friday)	0
917	17.'Narrow roads won't cope with extra cars'; Families put forward 87 letters of objection to housing plan, KathieMcInnes, Stoke The Sentinel, NEWS; Pg. 21, (July 5, 2017 Wednesday)	1
918	18.Preventing Bridge Strikes, Targeted News Service, Targeted News Service, , (July 30, 2010 Friday)	0
919	19.Volkswagen e-up! hatchback, russellc, CarBuyer, , (July 18, 2014 Friday)	0
920	20.12 cars impounded from SG Road for causing snarls, TIMES NEWS NETWORK, Times of India (Electronic Edition), TIMES CITY, (December 24, 2017 Sunday)	0
921	21.Homes Under the Hammer - 09:00 AM GMT, TVEyes - BBC 1 Yorkshire and Lincolnshire, U.K. REGIONAL TV; Lifestyle, (April 26, 2019 Friday)	0
922	22.Good things come in small packages; Steve Howarth gets behind the wheel of the new Suzuke Ignis - a little SUV that's big value, By Steve Howarth, manchestereveningnews.co.uk, NEWS, (February 3, 2017 Friday)	0
923	23.The Times view on Boris Johnson, coronavirus and cycling: On Your Bike; It is time for a nationwide cycling revolution, thetimes.co.uk, COMMENT; Version:1, (July 29, 2020 Wednesday)	0
924	24.Let's raise a glass to the woman who made it easier to navigate London, Surrey Mirror, NEWS:LETTERS; Pg. 22-23, (August 20, 2015 Thursday)	0
925	25.Queues on Mount Everest: a new low; ROBERT SHRIMSLEY THE NATIONAL CONVERSATION, Financial Times (London, England), FT WEEKEND MAGAZINE;FEATURES; Pg. 10, (June 1, 2019 Saturday)	0
926	26.A welcome blast from the past; Audi plays it safe with its new Q5. But can you have too much of a good thing, asks Tim Pitt, Tim Pitt, City A.M., FEATURES; Pg. 31, (April 25, 2017 Tuesday)	0
927	27.BBC Radio 4 - 10:20 AM GMT, TVEyes - BBC Radio 4, U.K. NATIONAL RADIO, (June 12, 2014 Thursday)	0
928	28.Heading in the right direction; THE EXPERT VIEW - GIZMO GUY, Adam Turner, Sydney Morning Herald (Australia), THE GUIDE; Livewire; Pg. 9, (November 30, 2015 Monday)	0
929	29.Residents angry as motorists turn quiet suburban roads into dangerous short-cuts Scourge of the rat runners, CHRISTIE PEUCKER, URBAN AFFAIRS REPORTER, Sunday Mail (South Australia), NEWS; Pg. 10, (February 6, 2011 Sunday)	1	in mainsearchterm 0
930	30.Lost Israel troops stray into camp, sparking bloody clashes, Agence France Presse -- English, , (March 1, 2016 Tuesday)	0
931	31.This is R Type of Civic | 2017 Honda Civic Type R First Drive, John Beltz Snyder, AutoblogGreen, , (June 14, 2017 Wednesday)	0
932	32.'Anger and distress': North Shore residents face summer of jackhammers and concrete saws, Brisbane Times, , (December 24, 2022 Saturday)	0
933	33.Estate lives on, David Ward, Kent and Sussex Courier, NEWS:LETTERS; Pg. 54, (January 19, 2017 Thursday)	0
934	34.That's Snowbiz!; X3 TRIP IS SO XCITING Motormouth, GEORGE FOWLER, Daily Star, FEATURES; Pg. 60,61, (December 3, 2010 Friday)	0
935	35.Homes Under the Hammer - 09:00 AM GMT, TVEyes - BBC 1 Southampton, U.K. REGIONAL TV; Lifestyle, (April 26, 2019 Friday)	0
936	36.Junction work brings misery for motorists, Western Gazette, NEWS:OTHER; Pg. 5, (January 12, 2017 Thursday)	0
937	37.Homes Under the Hammer - 09:00 AM GMT, TVEyes - BBC 1 West Midlands, U.K. REGIONAL TV; Lifestyle, (April 26, 2019 Friday)	0
938	38.COMMENT, Express and Star, NEWS; Pg. 10, (October 25, 2021 Monday)	0
939	39.Heading in the right direction; The expert view Gizmo guy, Adam Turner, The Age (Melbourne, Australia), GREEN GUIDE; Livewire; Pg. 13, (November 26, 2015 Thursday)	0
940	40.Heading in the right direction; GIZMO GUY, Adam Turner, Canberra Times (Australia), A; Pg. C008, (November 30, 2015 Monday)	0
941	41.Anger as boy racers 'bomb along' in 'powerful turbo-charged' cars, Bradford Telegraph and Argus, NEWS, (February 16, 2017 Thursday)	0
942	42.Google launches bike navigation feature in Israel, Trend News Agency - Central Asia (English), ISRAEL, (October 23, 2018 Tuesday)	0
943	43.LITTLE AND LARGE, DAVID WARD, Brentwood Gazette, NEWS; Pg. 50, (November 13, 2019 Wednesday)	0
944	44.Traffic expected for Friday football game, Anthony De Leon, The Collegian: California State University - Fresno, NEWS; Pg. 1, (October 14, 2019 Monday)	0
945	45.Homes Under the Hammer - 09:00 AM GMT, TVEyes - BBC 1 Northern Ireland, NORTHERN IRELAND, U.K.; Lifestyle, (April 26, 2019 Friday)	0
946	46.Vauxhall Insignia Sports Tourer; FIRST DRIVE, What Car, NEWS; Pg. 12,13, (August 3, 2017)	0
947	47.Regional News and Weather - 5:36 PM GMT, TVEyes - BBC 1 Southampton, U.K. REGIONAL TV; News, (May 16, 2017 Tuesday)	0
948	48.Breakfast - 08:36 AM GMT, TVEyes - BBC 1 Scotland, U.K. REGIONAL TV; News, (November 15, 2018 Thursday)	0
949	49.Junction roadworks bring motoring misery, Western Gazette, NEWS:OTHER; Pg. 2, (January 12, 2017 Thursday)	0
950	50.That's Snowbiz!; MOTORMOUTH, GEORGE FOWLER, Daily Star, COLUMNS; 60, (December 3, 2010 Friday)	0
951	51.The gorgeous village over the hills beyond Manchester demolished and rebuilt so it didn't 'spoil the view', By, Dianne Bourne, manchestereveningnews.co.uk, WHAT'S ON; Version:2, (October 2, 2021 Saturday)	0
952	52.Vauxhall Insignia Sports Tourer; FIRST DRIVE, What Car, NEWS; Pg. 12,13, (August 3, 2017)	0
953	53.China is obsessed with stopping jaywalkers - and is now spraying them with water, (Tara Francis Chan), Business Insider US, , (April 20, 2018 Friday)	0
954	54.Revealed: Britain's most lucrative bus lane camera which rakes in £6,000-a-DAY from hapless motorists even though it only covers 54 yards of road, RICHARD SPILLETT FOR MAILONLINE, MailOnline, NEWS; Version:5, (March 2, 2017 Thursday)	0
955	55.Breakfast - 08:37 AM GMT, TVEyes - BBC 1 Wales, U.K. REGIONAL TV; News, (November 15, 2018 Thursday)	0
956	56.10,000 vehicles a day through Marlborough - new data adds weight to traffic campaign, The Wiltshire Gazette and Herald, , (August 10, 2021 Tuesday)	0
957	57.Breakfast - 08:36 AM GMT, TVEyes - BBC 1 Oxford, U.K. REGIONAL TV; News, (November 15, 2018 Thursday)	0
958	58.Villagers' anger at lorry traffic misery, BY Tim Healy, Leicester Mercury, AGENCY:NEWS; Pg. 4, (February 17, 2016 Wednesday)	0
959	59.Homes Under the Hammer - 09:00 AM GMT, TVEyes - BBC 1 North East and Cumbria, U.K. REGIONAL TV; Lifestyle, (April 26, 2019 Friday)	0
960	60.Andrey Kurkov: dispatches from a country under siege, Andrey Kurkov, The Observer (London), WORLD NEWS; Version:1, (September 18, 2022 Sunday)	0
961	61.Traffic expected for Friday football game, Anthony De, The Collegian: California State University - Fresno, NEWS; Pg. 1, (October 14, 2019 Monday)	0
962	62.Trends come and go but estates live on, David Ward, Essex Chronicle, NEWS:LETTERS; Pg. 52, (January 12, 2017 Thursday)	0
963	63.Lorraine - 07:40 AM GMT, TVEyes - ITV 1 London, U.K. NATIONAL, (May 24, 2017 Wednesday)	0
964	64.A chance to get back to nature in luxury at Woodlands Park, Eastbourne Herald, , (June 23, 2017 Friday)	0
965	65.Estate lives on, David Ward, Surrey Mirror, NEWS:LETTERS; Pg. 40, (January 19, 2017 Thursday)	0
966	66.Sutton Council responds to cone chaos following Worcester Park concerns, Your Local Guardian, , (September 4, 2020 Friday)	0
967	67.Breakfast - 08:36 AM GMT, TVEyes - BBC 1 London, U.K. NATIONAL; News, (November 15, 2018 Thursday)	0
968	68.Quick UK getaway: Belfast to Mourne Mountains; This 116-mile getaway drive covers the peaceful Silent Valley, the Victorian resort town of Newcastle, Tollymore Forest Park and a scenic route through the Mourne Mountains., telegraph.co.uk, , (May 29, 2012 Tuesday)	0
969	69.Cyclist says city pop-up pavement makes him hold up traffic; only one lane open to bikes and cars stuck behind them, Finvola Dunphy, Leicester Mercury, NEWS; Pg. 9, (May 13, 2021 Thursday)	0
970	70.AUDI PLAY THE AVANT CARD; Ninth-generation A4 wagon comes with alluring list of standard features to fit perfectly into suburban life ; -----INFO BOX---- , The West Australian (Perth), MOT; Pg. 6, (May 7, 2016 Saturday)	0
971	71.Do you have a postcode to be proud of?, By Alan Jones; , Western Daily Press, NEWS:OTHER; Pg. 9, (August 25, 2014 Monday)	0
972	72.VW develops Regular Routes learning-enabled navigation feature, just-auto plus Extended News, just- auto global news, , (June 16, 2016 Thursday)	0
973	73.All this year's major moments from Diddly Squat Farm, Oxford Mail, , (October 28, 2021 Thursday)	0
974	74.'Anger and distress': North Shore residents face summer of jackhammers and concrete saws, The Age (Melbourne, Australia) - Online, , (December 24, 2022 Saturday)	0
975	75.BBC Radio 4 - 11:55 AM GMT, TVEyes - BBC Radio 4, U.K. NATIONAL RADIO, (August 22, 2014 Friday)	0
976	76.Homero Zambrano: Still not scared?, CE Noticias Financieras English, , (June 13, 2022 Monday)	0
977	77.Breakfast - 08:37 AM GMT, TVEyes - BBC 1 North East and Cumbria, U.K. REGIONAL TV; News, (November 15, 2018 Thursday)	0
978	78.Kia Sportswagon has lots of space for hybrid, David ward, South Wales Echo, HIT THE ROAD;NEWS; Pg. 6, (July 27, 2018 Friday)	0
979	79.12 cars impounded from SG Road for causing snarls, The Times of India (TOI), AHMEDABAD, (December 25, 2017 Monday)	0
980	80.Jambay, Virat Singh, Mirror Publications, CITY, (July 17, 2014 Thursday)	0
981	81.AND JEREMY CAME ALONG TOO, NICK RUFFORD, Weekend Australian, FEATURES; Pg. 38, (October 15, 2011 Saturday)	0
982	82.2021 BMW 520i LCI review, Automotive Monitor Worldwide, , (March 24, 2021 Wednesday)	0
983	83.LS polls: Road shows are passe, politicos focus on going viral, Hindustan Times Mumbai, , (April 25, 2019 Thursday)	0
984	84.FEATURE: Camera vans prowl streets, this time to aid navigation, Deutsche Presse-Agentur, CULTURE, ENTERTAINMENT, (September 4, 2010 Saturday)	0
985	85.Fly-tippers cut off two villages; FURY AS THOUGHTLESS LOUTS BLOCK OFF ACCESS FOR 999 VEHICLES, SARAH HODGSON, Daily Post (North Wales), NEWS; Pg. 7, (May 4, 2016 Wednesday)	0
986	86.Skoda's Kodiaq SUV set to be a winner, Somerset Standard and Guardian, NEWS:OTHER; Pg. 4-5, (February 23, 2017 Thursday)	0
987	87.E-up! - baby VW goes electric, CHRIS RUSSON, Wales on Sunday, MOTORS;FEATURES; Pg. 1, (February 2, 2014)	0
988	88.Homes Under the Hammer - 10:01 AM GMT, TVEyes - BBC 1 Scotland, U.K. REGIONAL TV; Lifestyle, (March 14, 2017 Tuesday)	0
989	89.Homes Under the Hammer - 09:00 AM GMT, TVEyes - BBC 1 Oxford, U.K. REGIONAL TV; Lifestyle, (April 26, 2019 Friday)	0
990	90.Your driving tour directions are killing your visitors, Becky McCray, Small Biz Survival, , (February 26, 2013 Tuesday)	0
991	91.For London's Cabbies, Job Entails World's Hardest Geography Test, US Official News, , (August 13, 2014 Wednesday)	0
992	92.A1: Britain's Longest Road - 10:05 AM GMT, TVEyes - BBC 1 Scotland, U.K. REGIONAL TV, (June 7, 2019 Friday)	0
993	93.'Anger and distress': North Shore residents face summer of jackhammers and concrete saws, WA Today, , (December 24, 2022 Saturday)	0
994	94.Desperation in Wilmington, Los Angeles Latino neighborhood inundated with trucks and containers due to supply chain crisis, CE Noticias Financieras English, , (May 4, 2022 Wednesday)	0
995	95.A1: Britain's Longest Road - 10:05 AM GMT, TVEyes - BBC 1 South West, U.K. REGIONAL TV, (June 7, 2019 Friday)	0
996	96.Mapusa Youth against public encroachments, Herald (Goa) (India), , (October 8, 2019 Tuesday)	0
997	97.Interior design and technology Kia Ceed, Matthew Beecham, just-auto global news, , (February 15, 2021 Monday)	0
998	98.Honda Jazz; First drive Honda's hatchback gets a makeover, with more space and a new engine Verdict It's practical and well equipped, but its rivals are better to drive, What Car, FEATURES; Pg. 22,23, (August 20, 2015)	0
999	99.John Curtis: Why aren't we sorting out major motoring problems?; Our columnist believes that if we just got some of our best brains together, we could overcome a lot of everyday issues with driving., By John Curtis, dailyrecord.co.uk, LIFESTYLE,MOTORING, (November 6, 2015 Friday)	0
1000	100.South East today - 5:30 PM GMT, TVEyes - BBC 1 South East, U.K. REGIONAL TV, (April 12, 2013 Friday)	0
