# Supplementary material for: Traffic jam by GPS: A systematic analysis of the negative social externalities of large-scale navigation technologies
Source: PLoS One. 2024 Aug 6;19(8):e0308260. doi: 10.1371/journal.pone.0308260 (PMC11302916; doi:10.1371/journal.pone.0308260)
Supplement: S5 File — (XLSX) [file pone.0308260.s005.xlsx]

## Sheet: Search Term C - Analysis 
ID	Title	Relevant		Relevant articles of all 1000 articles
1	1.The best tricks to get the most out of your GPS while traveling, CE Noticias Financieras English, , (December 2, 2022 Friday)	0		Sum	73
2	2.Block off our streets, say residents of the satnav rat runs, Sarah Knapton, The Daily Telegraph (London), NEWS; Pg. 3, (January 1, 2018 Monday)	1		Precision	0.073
3	3.What are the environmental pros and cons of so many of us relying on GPS apps, EarthTalk, Newstex Blogs EgbertoWillies.com, , (April 10, 2021 Saturday)	1
4	4.Colorado Transportation Officals Asked Navigation App Providers To Plant False Information. Worse, The Providers Complied., Tim Cushing, Newstex Blogs Techdirt, , (September 3, 2021 Friday)	0
5	5.Waze's algorithm 'went crazy' and started sending people the wrong way, BGR, , (November 1, 2021)	0
6	6.Best sat-nav apps; With so many smartphone navigation apps out there, it's easy to get lost choosing one. Fear not, though - we're here to help find the best for you. For more reviews, go to www.whatcar.com/tag/product-test, What Car, NEWS; Pg. 65, (September 29, 2022)	0
7	7.3 Alternatives to Google Maps Everyone Should Know, InstaBlogs, , (June 1, 2022 Wednesday)	0
8	8.SCHUMER LAUNCHES MAJOR PUSH TO PREVENT BRIDGE STRIKES THAT HAVE PLAGUED WESTCHESTER COUNTY FOR DECADES, States News Service, States News Service, , (January 23, 2020 Thursday)	0
9	9.Vodafone launches platform to improve road safety in Europe, Contify Telecom News, , (March 30, 2022 Wednesday)	0
10	10.GPS Market To Surpass Valuation Of $86.72 Billion By 2028 | Impact Of Smartphone Sales On Global GPS Market To Remain Profound | Skyquest Technology, MENAFN - Press Releases (English), , (November 21, 2022 Monday)	0
11	11.Now, get real-time updates on diversions, traffic jams in Dehradun, Tanmayee Tyagi, The Times of India(TOI), DEHRADUN, (December 2, 2022 Friday)	0
12	12.Sen. Schumer Launches Major Push to Prevent Bridge Strikes That Have Plagued Westchester County For Decades, Targeted News Service, Targeted News Service, , (January 24, 2020 Friday)	0
13	13.Virtual traffic jams: Google 'appreciates' creative use of maps, IANS-English, , (February 4, 2020 Tuesday)	0
14	14.L.A. Council Seeks Solutions To Waze Traffic On Side Streets, City News Service, , (November 6, 2018 Tuesday)	1
15	15.TomTom Go Navigation App is a premium mobile navigation app for all drivers, with a three-month free trial, Pocket-lint International Promotion, Newstex Blogs Pocket-lint.com, , (October 27, 2021 Wednesday)	0
16	16.At a Glance, Shenzhen Daily, , (September 2, 2021 Thursday)	0
17	17.SmartTruckRoute Truck GPS App Releases Time Saving Alternate Routes Feature, Plus Company Updates(PCU), , (December 15, 2018 Saturday)	0
18	18.Why you can't always trust your map app, Ryan Nakashima The Associated Press, The Toronto Star, BUSINESS; Pg. B1, (October 1, 2018 Monday)	0
19	19.SCHUMER LAUNCHES MAJOR PUSH TO PREVENT BRIDGE STRIKES THAT HAVE PLAGUED WESTCHESTER COUNTY FOR DECADES; SENATOR CALLS ON LEADING GPS DEVELOPERS TO INTEGRATE DATA WARNING COMMERCIAL VEHICLE DRIVERS OF ROAD RESTRICTIONS, PROMOTE DRIVER SAFETY and DECREASE TRAFFIC; Currently, GPS Applications--Google Maps, Apple Maps and Waze--Do Not Contain Data Warning Commercial Drivers Of Roadway Restrictions…	0
20	20.Sat Navs turn residential streets into rat-runs as traffic on minor roads rockets by 72% in a decade - while dropping on major routes, Antonia Paget For Mailonline, MailOnline, NEWS; Version:1, (September 27, 2020 Sunday)	1
21	21.SmartTruckRoute Truck GPS App Releases Free Route Optimization Feature, Plus Company Updates(PCU), , (February 25, 2019 Monday)	0
22	22.Five applications that give real-time traffic alerts, CE Noticias Financieras English, , (December 23, 2022 Friday)	0
23	23.Uri Levine (Waze): Cars take up 1% of Earth's surface; GLOBAL MOBILITY CALL, EFE - English Newswire, NEWS, (June 15, 2022 Wednesday)	0
24	24.Alphabet To Merge Waze And Google Maps Teams, Tom Jowitt, silicon.co.uk, , (December 8, 2022 Thursday)	0
25	25.Map apps 'turning quiet streets into rat runs', Mark Blunden, The Evening Standard (London), NEWS; Pg. 26, (April 5, 2017 Wednesday)	1
26	26.Uri Levine (Waze): 1% of the earth's surface is occupied by cars; GLOBAL MOBILITY CALL, EFE - English Newswire, NEWS, (June 15, 2022 Wednesday)	0
27	27.Man Carts 99 Phones To Create Traffic Jams On Google Maps, Eurasia Review, , (February 3, 2020 Monday)	0
28	28.Of Map Apps and Traffic Jams, MINT, , (February 5, 2018 Monday)	1
29	29.How to get directions from Google Maps on Apple Watch, Indian Technology news, , (June 2, 2022 Thursday)	0
30	30.Army says misusing GPS app led assaulted soldiers to Palestinian city, TOI staff, The Times of Israel, , (February 12, 2018 Monday)	0
31	31.Sat navs turn residential streets into rat runs, Nicholas Hellen, Transport Editor, thetimes.co.uk, NEWS; Version:1, (September 27, 2020 Sunday)	1
32	32.Bridge incidents turn residential streets into parking lots, Rene Bernklau, North Shore News (British Columbia), NEWS; Pg. A9, (December 21, 2022 Wednesday)	0
33	33.This is Acacia Avenue, not the A1! Sat navs turn residential streets into rat runs, Nicholas Hellen, The Sunday Times (London), NEWS; Pg. 4, (September 27, 2020 Sunday)	1
34	34.Navigation Apps Making Secret Shortcuts Very Public in Communities, Gayle King, John Dickerson, BiannaGolodryga, Jim Axelrod, CBS News Transcripts, NEWS; Domestic, (January 15, 2018 Monday)	1
35	35.Man caused virtual traffic jam on Google Maps with with 99 phones, Orissa TV, , (February 3, 2020 Monday)	0
36	36.Sygic car app allows drivers to ask for directions, ITP.net Writer, ITP.net, , (February 27, 2018 Tuesday)	0
37	37.Why Google Maps Shut Down Its Live Traffic Feature in Ukraine, Sissi Cao, New York Observer, , (February 28, 2022 Monday)	0
38	38.Want To Replace Apple Maps With Google Maps? Follow These Steps, Aman Jain, ValueWalk, , (September 19, 2018 Wednesday)	0
39	39.Waze phone navigation app: features, review and explainer, Ben Custard, Newstex Blogs CarBuyer, , (October 29, 2019 Tuesday)	0
40	40.Waze blames a glitch for sending drivers into dead end roads, Indian Technology news, , (November 22, 2021 Monday)	0
41	41.Toronto tops list of hardest cities to navigate, Denette Wilford, Toronto Sun, TORONTO &; GTA, (August 3, 2022 Wednesday)	0
42	42.Vodafone mobile data aims to prevent crashes before they happen, By Ben Woods, telegraph.co.uk, BUSINESS; Version:1, (March 31, 2022 Thursday)	0
43	43.Guest Post: Can GPS tracking improve your driving experience?, GoMo News, , (August 31, 2012 Friday)	0
44	44.Find your inner artist or maybe just draw a map, APP-TITUDE, CYNTHIA KARENA, Canberra Times (Australia), A; Pg. C008, (March 2, 2015 Monday)	0
45	45.Motorists crawl at average speed of 23mph on A-roads, Bournemouth Echo, , (September 24, 2018 Monday)	0
46	46.Popular island map highlights shared heritage, People's Daily Online - English, , (August 6, 2022 Saturday)	0
47	47.Tomtom Go Navigation App Now Available On All Major App Platforms, Global English (Middle East and North Africa Financial Network), , (October 10, 2020 Saturday)	0
48	48.How to save money on gas with hidden map features on your phone, Kim Komando, USA Today Online, OIL AND GAS NEWS, OIL AND GAS NEWS, OIL AND GAS NEWS & TELECOM NEWS, (July 3, 2022)	0
49	49.Google Maps vs. Waze, News Brief, Jewish Business News, , (February 29, 2016 Monday)	0
50	50.My phone alert: 100 Russian rockets en route; Most Ukrainians have Air Alarm Map installed on their phones, which also helps kids learn geography of country, Julia Marich Julia Marich Lives In Ivano- frankivsk, Ukraine, And Is A Graduate Of Vasyl Stefanyk Precarpathian National University., The Hamilton Spectator (Ontario), EDITORIAL; Pg. A12, (November 21, 2022 Monday)	0
51	51.National Highways issues Google Maps warning to Bank Holiday travellers, The Mail, , (September 17, 2022 Saturday)	0
52	52.Locals only: St Peters residents aim to strike against rat-runners, Caleb Bond, The Advertiser Online, , (July 13, 2020 Monday)	1
53	53.Navigation apps like Waze may NOT be reliable for steering you out of a disaster, experts warn, Associated Press, MailOnline, SCIENCE; Version:1, (September 17, 2018 Monday)	0
54	54.Waze tests new alerts warning drivers about roads with a 'history of crashes', Indian Technology news, , (December 29, 2022 Thursday)	0
55	55.Facebook eyes $1bn deal for GPS app Waze, The Bangkok Post, , (May 11, 2013 Saturday)	0
56	56.Waze Free Download - Unbelievable Things You Never Knew about Waze App, DP, Donklephant, , (June 25, 2015 Thursday)	0
57	57.Why you can't always trust your handy map app; Why you can't always trust your handy map app, Ryan Nakashima, Canadian Press, BUSINESS, (September 28, 2018 Friday)	0
58	58.Waze Pushes Crowdsourcing For Petrol Pump Data, Matthew Broersma, silicon.co.uk, , (October 4, 2021 Monday)	0
59	59.Google Maps for CarPlay released for iOS 12, Sandy Mccarthy, Stillman Advance: Stillman College, HI-TECH; Pg. 1, (September 20, 2018 Thursday)	0
60	60.Josephine County SAR saves couple led astray by GPS, Nick Morgan, Mail Tribune, Medford, Ore., STATE AND REGIONAL NEWS, (January 7, 2023 Saturday)	0
61	61.Car hire: Save money on your holiday rental with these top tips, 2022 Monday)	0
62	62.Waze co-founder on the secret sauce for start-ups, Jpost.com (The Jerusalem Post online edition), , (September 12, 2022 Monday)	0
63	63.New hybrid Honda Civic launched to coincide with 50th anniversary, The Hunts Post, NEWS; Pg. 51, (July 6, 2022)	0
64	64.Findings from Southeast University Provide New Insights into Intelligent Transport Systems (Influence of Smartphone Traffic Application Information On Drivers' Route Choice Behaviours), Robotics & Machine Learning Daily News, TRANSPORTATION - INTELLIGENT TRANSPORT SYSTEMS, (July 25, 2022 Monday)	0
65	65.Comparison: Apple Maps vs. Google Maps vs. Waze, Usman Qureshi, iPhone in Canada, , (February 23, 2018 Friday)	0
66	66.Google Maps may not show you the fastest route, here's why, Indian Technology news, , (April 26, 2021 Monday)	0
67	67.TomTom launches new TomTom GO Navigation app with Apple CarPlay, M2 EquityBites, , (June 11, 2019 Tuesday)	0
68	68.Towns cracking down on GPS app shortcuts, DANIELLE HAYNES, UPI, , (February 20, 2018 Tuesday)	1
69	69.BBC Radio 4 - 8:23 PM GMT, TVEyes - BBC Radio 4, U.K. NATIONAL RADIO, (June 4, 2020 Thursday)	0
70	70.Top 5 Best GPS Apps For Android, Mobile Phone Advisor, , (August 20, 2013 Tuesday)	0
71	71.Letter from Ukraine: My iPhone app tells me 100 Russian rockets are on their way, Julia Marich, thestar.com, OPINION, (November 19, 2022 Saturday)	0
72	72.Google Maps unveils all-new experience for iPhone and Android users, Aaron Brown, Express Online, , (May 15, 2022 Sunday)	0
73	73.TRANSPORTATION: Can apps like Waze steer you clear of disaster? Maybe not, Greenwire, FLORENCE, (September 18, 2018 Tuesday)	0
74	74.Can AI really solve Britain's traffic problems?, Cameron, The Week UK, , (August 28, 2019 Wednesday)	0
75	75.MOCCAE launches SENIAR navigation app for UAE, Emirates News Agency (WAM), , (March 21, 2018 Wednesday)	0
76	76.My iPhone alert: 100 rockets en route, Julia Marich Contributor Julia Marich lives in Ivano-Frankvisk, Ukraine and is a graduate of Vasyl Stefanyk Precarpacian Nacional University., The Toronto Star, OPINION; Pg. IN7, (November 19, 2022 Saturday)	0
77	77.LDA to identify illegal constructions, Hindustan Times, , (June 15, 2018 Friday)	0
78	78.Google's Waze Navigation Rerouting AI Directed Drivers Into The Fiery Hell Of California Wildfires, Hot Hardware, , (December 8, 2017 Friday)	0
79	79.Faster Route Now Available, -Andrew Lawrence, Photograph By Jenny Risher, Car and Driver, UPFRONT; Pg. 0014, (February 2020)	0
80	80.Waze partners with Connect Ads for ads solutions, Global Data Point, , (November 7, 2022 Monday)	0
81	81.Man used 99 smartphones to create fake traffic jam and fool Google Maps: Here's how, India Today Online, , (February 3, 2020 Monday)	0
82	82.Waze's Levine on essence for start-ups. 'Maybe I was the first significant unicorn marking the way for everyone else', ZACHY HENNESSEY, Jerusalem Post, NEWS; Pg. 5, (September 13, 2022 Tuesday)	0
83	83.Why Navigation Apps, Working Properly, Can Make Traffic Flows Worse -- And What To Do About It, Glyn Moody, Newstex Blogs Techdirt, , (October 8, 2019 Tuesday)	1
84	84.Which are the most policed roads in the UK -and where has most crashes, By, Neil Shaw, coventrytelegraph.net, UK & WORLD NEWS; Version:1, (September 3, 2021 Friday)	0
85	85.Navigation app steers car into Lake Champlain; HIGHLIGHT: VERMONT, Jess Aloe, Burlington Free Press, USA TODAY NETWORK, USA TODAY, MONEY; Pg. 6B, (January 25, 2018 Thursday)	0
86	86.Disneyland to Make Switch to New Genie Service on Wednesday, City News Service, , (December 8, 2021 Wednesday)	0
87	87.Samsung: [Foldable Top Tips] From Navigation to Gaming, This is Your Guide to Making the Most of Galaxy Z Foldable Phones in Novel Ways, Contify Retail News, , (April 16, 2021 Friday)	0
88	88.WIPO Publishes Patent of GOOGLE LLC with title of "SYSTEMS AND METHODS FOR EVALUATING NAVIGATION APPLICATION PERFORMANCE", Impact Financial News, , (January 5, 2021 Tuesday)	0
89	89.Save money on your holiday car rental with these top tips, AirGuide - Frequent Flyer DestinationsMagazine, Airline and Travel News and Features, (May 16, 2022)	0
90	90.Strong public sentiment expressed for national reunification, chinadaily.com.cn, China Daily, , (August 5, 2022 Friday)	0
91	91.Waze’s new feature could make your commute less of a nightmare, Zi Wang, standard.co.uk, TECH; Version:1, (October 10, 2022 Monday)	0
92	92.Why you can't always trust your handy map app, By RYAN NAKASHIMA Associated Press , St. Louis Post-Dispatch (Missouri), NEWS; Pg. A11, (September 29, 2018 Saturday)	0
93	93.Netherlands : New TomTom GO Navigation App with Apple CarPlay, TendersInfo, , (June 17, 2019 Monday)	0
94	94.Rates of map clearance slashed for some Gzb areas, Hindustan Times Noida & Ghaziabad, , (February 18, 2021 Thursday)	0
95	95.Google Maps eco-friendly routes are rolling out on Android and iPhone, BGR, , (October 19, 2021)	0
96	96.Jewish-Arab school in Jerusalem targeted on Google-owned GPS app, Channel NewsAsia, WORLD, (August 9, 2015 Sunday)	0
97	97.Qualcomm, Trimble are bringing more accurate location service to Android smartphone, Shweta Ganjoo, Newstex Blogs BGR: Your Mobile Life, , (March 23, 2022 Wednesday)	0
98	98.Call to regulate construction of plazas in Karak, Dawn (Pakistan), , (August 16, 2020 Sunday)	0
99	99.Ford cars with SYNC 3 now gets Driving Assistant feature, Automotive : Plans & Government Policies, ,(February 28, 2018)	0
100	100.Google Maps forces you to share location data, but it's not as bad as it sounds, BGR, , (August 24, 2021)	0
101	1.Google has started to update its Google Maps alternative with an all-new design; GOOGLE has changed the user interface of its Waze navigation app as well as a handful of other tweaks. Here's everything you need to know., Aaron Brown, Express Online, , (September 9, 2020 Wednesday)	0
102	2.-New TomTom GO Navigation App with Apple CarPlay; Offline maps with weekly updates, combined with real-time services, ENP Newswire, , (June 25, 2019 Tuesday)	0
103	3.Computer science students create campus map application, Max Moran, The Justice: Brandeis University, NEWS; Pg. 1, (September 1, 2015 Tuesday)	0
104	4.INTERNATIONAL PATENT: GOOGLE LLC FILES APPLICATION FOR "SYSTEMS AND METHODS FOR EVALUATING NAVIGATION APPLICATION PERFORMANCE", US Fed News, , (January 1, 2021 Friday)	0
105	5.Intellectual Property India Publishes Patent Application for 'Systems And Methods For Evaluating Navigation Application Performance' Filed by Google Llc, IPR, , (January 29, 2021 Friday)	0
106	6.New TomTom GO Navigation App with Apple CarPlay, Plus Company Updates(PCU), , (June 12, 2019 Wednesday)	0
107	7.10 - Best free traffic apps for android, Dr Prem Community Writer, InstaBlogs, , (June 21, 2019 Friday)	0
108	8.When Is Thanksgiving Traffic the Worst? You Should Never Drive at This Time, Gerrard Kaonga, Newsweek.com, , (November 23, 2022 Wednesday)	0
109	9.Waze Chooses Connect Ads as its Media Partner for UAE and Qatar, Communicate, , (November 7, 2022)	0
110	10.Google Maps Forces You To Share Location Data For Turn-By-Turn Navigation, Sagar Naresh, Newstex Blogs Android Headlines, , (August 25, 2021 Wednesday)	0
111	11.Google Maps: what recommendations to follow if you want to reach your destination faster?, CE Noticias Financieras English, , (July 31, 2022 Sunday)	0
112	12.Google LLC Files Patent Application for Systems and Methods for Evaluating Navigation Application Performance, Indian Patents News, , (February 25, 2021 Thursday)	0
113	13.How to activate speed limit warnings in Google Maps, CE Noticias Financieras English, , (August 8, 2022 Monday)	0
114	14.How a man 'fooled' Google Maps using 99 smartphones, Indian Technology news, , (February 6, 2020 Thursday)	0
115	15.ARMY ANTI-TERRORISM TECHNOLOGY HELPS PINPOINT COVID-19 CASES, States News Service, States News Service, , (May 13, 2020 Wednesday)	0
116	16.Google Maps is the best navigation app but for India it can still be better, India Today Online, , (November 11, 2021 Thursday)	0
117	17.Navigon Introduces Next Generation Smartphone Navigation Apps, Wireless News, , (September 8, 2011 Thursday)	0
118	18.Google Maps is now more useful than ever following the release of iOS 12, Joseph Carey, Express Online, , (September 19, 2018 Wednesday)	0
119	19.Army's anti-terrorism technology chasing COVID-19, Newstex Blogs U.S. Army News, , (May 13, 2020 Wednesday)	0
120	20.Report: Iranians use Israeli app Waze in recent round of anti-government protests, ROSSELLA TERCATIN; Reuters contributed to this report., Jerusalem Post, NEWS; Pg. 11, (November 20, 2019 Wednesday)	0
121	21.London grinds to halt with 1,200 miles of traffic jams as motorists flee capital, Watford Observer, , (November 5, 2020 Thursday)	0
122	22.Navigon Releases New Line of Smartphone Navigation Apps, Wireless News, , (September 7, 2011, Wednesday)	0
123	23.Navigon Unveils Next Generation Smartphone Navigation Apps, Entertainment Close-up, , (September 2011 Wednesday=	0
124	24.CoPilot launches premium Windows Phone navigation apps for USA and Europe, Hammad Saleem, WinBeta, , (August 21, 2014 Thursday)	0
125	25.Can apps like Waze steer you clear of disaster? Maybe not, By MATT O'BRIEN, The Associated Press, DOMESTIC NEWS, (September 17, 2018 Monday)	0
126	26.MapmyIndia's Move app takes a unique social approach to make roads, cities & country safer: Rohan Verma, Hitesh Raj Bhagat, The Economic Times, TECH AND GADGETS, (September 10, 2019 Tuesday)	0
127	27.Town beset by traffic via navigation apps closes off streets; Town beset by traffic via navigation apps closes off streets, David Porter, Canadian Press, TRAVEL, (January 22, 2018 Monday)	1
128	28.Huawei's Petal Maps 2.0 adds "Lane Guidance" and "Offline Map" features to help users save time and explore the world safely, PR Newswire Asia, , (November 28, 2021 Sunday)	0
129	29.REVEALED: How long traffic jams will add to your journey in Wirral, Wirral Globe, , (September 23, 2018 Sunday)	0
130	30.REVEALED: How long traffic jams will add to your journey in Halton, Runcorn and Widnes World, , (September 24, 2018 Monday)	0
131	31.Disneyland Rolling Out Disney Genie Service This Week, Replacing Popular Fastpass, Deadline, , (December 7, 2021)	0
132	32.Most heavily policed roads in the UK revealed, The Argus (Newsquest Regional Press), , (August 25, 2021 Wednesday)	0
133	33.Indo-Dutch project to tap cellphone data to decongest roads, MintAsia (India), , (June 5, 2015 Friday)	0
134	34.How this app you are using on your phone may earn Google billions, The Times of India (TOI), GADGETS NEWS, (April 13, 2019 Saturday)	0
135	35.NAVIGON Announces Next Generation Smartphone Navigation Apps, India Automobile News, , (September 1, 2011 Thursday)	0
136	36.Best iPhone navigation apps, Pocket-lint.com, , (January 2, 2012 Monday)	0
137	37.Philippines: DOTr asks Google to include PH bike lanes in Google Maps, Thai News Service, GENERAL NEWS, (November 26, 2021 Friday)	0
138	38.Waze takes a different road!, The Hindu Business Line, , (August 22, 2013 Thursday)	0
139	39.Can apps like Waze steer you clear of disaster? Maybe not; Can apps like Waze steer you clear of disaster? Maybe not, Matt O'Brien, Canadian Press, INTERNATIONAL, (September 17, 2018 Monday)	0
140	40.Reports: Google Close To Acquiring Navigation App Waze For $1.3 Bln, RTT News (United States), , (June 9, 2013 Sunday)	0
141	41.Bus Rental Washington DC, Connect, Shares Tips to Ensure an Efficient Transportation Route, Transportation Monitor Worldwide, , (July 29, 2019 Monday)	0
142	42.NAVIGON Announces Next Generation Smartphone Navigation Apps; Next Generation Android and iPhone Apps Include New Map Management and Simplified User Interface; Navigation App for Windows Phone 7 to Launch this Year, Business Wire, , (September 1, 2011 Thursday)	0
143	43.Sygic Offline Maps for Apply CarPlay and iPhone with iOS 12, Bryan Jonston, AUTO Connected Car News, , (September 12, 2018 Wednesday)	0
144	44.How long traffic jams will add to your journey in Warrington, Warrington Guardian, , (September 24, 2018 Monday)	0
145	45.Sygic Premieres Apple CarPlay Integration at Mobile World Congress Americas 2018, PR Newswire, , (September 14, 2018 Friday)	0
146	46.Waze debated in Rio after woman directed to slum, killed, By JENNY BARCHFIELD, Associated Press International, BUSINESS NEWS; INTERNATIONAL NEWS, (October 7, 2015 Wednesday)	0
147	47.Revealed: How long traffic jams will add to your journey in South Tyneside, Shields Gazette, , (October 2, 2018 Tuesday)	0
148	48.Revealed: How long traffic jams will add to your journey in Lancashire, Mike Hill, Lancashire Evening Post, , (September 21, 2018 Friday)	0
149	49.How long traffic jams will add to journeys for Hartlepool motorists, Hartlepool Mail, , (September 28, 2018 Friday)	0
150	50.MapmyIndia takes on Google with India's first 360-degree panoramic street view: Check details, Md Waquar Haider, Newstex Blogs BGR: Your Mobile Life, , (July 27, 2022 Wednesday)	0
151	51.Iranians use Israeli app Waze in recent round of protests – report, ROSSELLA TERCATIN, Jpost.com (The Jerusalem Post online edition), , (November 19, 2019 Tuesday)	0
152	52.News: Sygic announces Apple CarPlay support coming to its GPS navigation apps with iOS 12, Jesse Hollington, iLounge, , (September 13, 2018 Thursday)	0
153	53.Google Maps vs Waze, Adam Pothitos, Mobile Industry Review, , (July 18, 2017 Tuesday)	0
154	54.Regulatory update: Iowa Public Utility Commission;Iowa Utilities Board , has submitted (E-22382) Field Inspection Report, US Official News, , (February 12, 2018 Monday)	1
155	55.Working towards a greener and safer Royal Greenwich - have your say, Impact News Service, , (February 18, 2021 Thursday)	0
156	56.Revealed: How long Reading commuters spend in standstill traffic, Reading Chronicle, , (September 20, 2018 Thursday)	0
157	57.Nokia Maps arrives on your Symbian homescreen, Nokia Conversations, , (November 23, 2011 Wednesday)	0
158	58.Revealed: How long traffic jams will add to your journey in Derbyshire, Belper News, , (September 24, 2018 Monday)	0
159	59.Special-edition Fiat Panda Waze announced, ChrisH, CarBuyer, , (June 21, 2018 Thursday)	0
160	60.LOUDOUN COUNTY WORKS WITH WAZE TO IMPROVE TRAFFIC INFORMATION, States News Service, States News Service, , (May 8, 2018 Tuesday)	0
161	61.International bike race to bring in $95m, Illawarra Mercury, OPINION; Pg. 17, (August 16, 2022 Tuesday)	0
162	62.Snowstorm Shows Limits of Relying on GPS, By Neil Vigdor, The New York Times, Section A; Column 0; National Desk; Pg. 13, (January 2, 2022 Sunday)	0
163	63.Waze has new features to help you navigate the coronavirus crisis, Chris Smith, Newstex Blogs Boy Genius Report, , (April 15, 2020 Wednesday)	1
164	64.NAVIGATION APPS TO BLAME FOR CRAZY CRASHES?; RESIDENTS SAY THEY'RE REROUTING TRAFFIC TO SLANTED STREET, ABC News Transcript, , (April 6, 2018 Friday)	0
165	65.Waze Launches Ads in Three Formats, US Official News, , (April 2, 2018 Monday)	0
166	66.REVEALED: How long traffic jams will add to your journey, Leigh Journal, , (September 24, 2018 Monday)	0
167	67.Survey: What a New Start on Australian Roads After Corona Looks Like - Traffic Index by Kapsch, Business Wire, , (April 28, 2020 Tuesday)	0
168	68.STEP change: How Vodafone is helping improve road safety, Contify Telecom News, , (March 30, 2022 Wednesday)	0
169	69.Car Crashes at Newton Intersection Spark Concern From Residents and City Officials, The Heights: Boston College, SCENE; Pg. 1, (December 5, 2022 Monday)	1
170	70.Town beset by traffic via navigation apps closes off streets, David Porter | The Associated Press, The Salt Lake Tribune, , (January 23, 2018 Tuesday)	1
171	71.Three dead, two critically hurt, after two crashes in Waikato, Ryan Anderson and Andr&eacute; Chumko, STUFF.CO.NZ, NATIONAL, (September 26, 2022 Monday)	0
172	72.This new Google Maps feature will help prevent accidents, Indian Technology news, , (June 9, 2021 Wednesday)	0
173	73.Snow Closed the Highways. GPS Mapped a Harrowing Detour in the Sierra Nevada., Neil Vigdor, The New York Times , US, (December 31, 2021 Friday)	0
174	74.Heinz and Burger King reward users driving as slow as ketchup in traffic jams, Aishwarya Ramesh, afaqs.com, , (June 7, 2021 Monday)	0
175	75.Preparing for the Maran funeral procession for Rabbi Shimon Adani ztzel, Baltic Legal Updates, , (January 11, 2023 Wednesday)	0
176	76.Bloomberg: Google Set To Wage Bidding War With Facebook For Navigation App Waze, RTT News (United States), , (May 23, 2013 Thursday)	0
177	77.South, east, west, central: Much of Delhi to crawl amid flyover repairs, Hindustan Times, , (January 9, 2023 Monday)	0
178	78.Waze Navigation Exploit Allows Hackers To Sniff Your Digital Tailpipe While Driving, Hot Hardware, , (April 27, 2016 Wednesday)	0
179	79."~Mum could be killed', Jenna Thompson , Daily Examiner (Grafton, New South Wales), Pg. 3, (January 5, 2019 Saturday)	1
180	80.Waze Social GPS App Helps Angelinos Have Fun While Navigating around America's Worst Traffic Bottlenecks and Construction Nightmares; Free social GPS network service combines games and mapping technology to deliver real-time, crowd-sourced road intelligence for the fastest, smoothest route to get to wherever you need to go, Business Wire, , (May 26, 2010 Wednesday)	0
181	81.Road construction in your Barrie neighbourhood, including Reid Drive, Barrie Advance (Ontario) Online, NEWS, (September 3, 2021 Friday)	0
182	82.Drivers delayed by 29 seconds for every mile they travel in Worcestershire, Worcester News, , (September 23, 2018 Sunday)	0
183	83.Cyclist stopped after pedalling for several miles along the hard shoulder of the M25 because his iPhone app told him it was a shortcut home, BEN ENDLEY, MailOnline, NEWS, (February 25, 2014 Tuesday)	0
184	84.TomTom GO Navigation App Integrates with Apple CarPlay, Professional Services Close-Up, , (June 23, 2019 Sunday)	0
185	85.Islamic Azad University Researchers Update Current Data on Engineering (An Optimal Path-Finding Algorithm in Smart Cities by Considering Traffic Congestion and Air Pollution), Ecology Daily News, ENGINEERING, (June 13, 2022 Monday)	0
186	86.Abadi land: Farmers block key Noida road, Hindustan Times Lucknow, , (November 4, 2021 Thursday)	0
187	87.Can you guess how many seconds you are at a standstill?, By Ralph Blackburn Data Reporter @medwaymessenger, The Monday Messenger, , (October 8, 2018)	0
188	88.How does Google Maps know how long your journey will take?; Select your destination and Google will tell you how to get there and how long it will take - but how do they do it?, By Matthew Cooper, irishmirror.ie, TECHNOLOGY; Version:2, (January 14, 2018 Sunday)	0
189	89.Researchers create imaginary mobile devices to deceive Waze, other location-based apps, Bradley Barth, SC Magazine (US), NEWS, (April 2016)	0
190	90.Low-traffic neighbourhoods make roads safer but need a rebrand – report, Peter Walker, The Guardian (London), WORLD NEWS; Version:1, (June 9, 2022 Thursday)	1
191	91.Research and Markets Offers Report: Google's Waze Crowdsourced Traffic and Navigation App is a Hit, But How Does It Impact Privacy, the Law and Google Maps?, Wireless News, , (July 29, 2015 Wednesday)	0
192	92.Mobile GPS co Waze raises $25m; Waze's mobile navigation application offers users a means to avoid traffic jams and police., Tzahi Hoffman, Globes [online] - Israel's Business Arena, , (December 8, 2010 Wednesday)	0
193	93.Bus torture in India, Martin Lewicki (extern), Die Welt (English), TRAVEL; ONE-WAY TICKET; Pg. 38, (January 18, 2020 Saturday)	0
194	94.Still driving a gas-powered car? Use it to help change driver behavior, Cate Lawrence, Newstex Blogs TheNextWeb.com, , (October 18, 2021 Monday)	0
195	95.Google Maps on iOS Will Now Let You Report Traffic Incidents, Sandy Mccarthy, Stillman Advance: Stillman College, HI TECH; Pg. 1, (October 20, 2019 Sunday)	0
196	96.Sygic Driving Assistant Coming To Sync 3-Enabled Ford Models, Dominik Bosnjak, Android Headlines, , (February 27, 2018 Tuesday)	0
197	97.Guest Commentary: Fixing the Mace Mess - The Big Picture, Vanguard Administrator, Newstex Blogs The People's Vanguard of Davis, , (March 29, 2022 Tuesday)	1
198	98.Google's Waze Crowdsourced Traffic and Navigation App is a Hit, But How Does It Impact Privacy, the Law and Google Maps?, PR Newswire Europe, , (July 23, 2015 Thursday)	0
199	99.Revealed: How much time you spend stuck in traffic, Watford Observer, , (September 25, 2018 Tuesday)	0
200	100.Critics of UK low-traffic schemes told that 25,000 filters already existed, Peter Walker, The Guardian (London), ENVIRONMENT; Version:2, (May 16, 2021 Sunday)	0
201	1.The Latest: Town's app-fueled traffic restrictions debut, Associated Press International, TRAVEL NEWS, (January 22, 2018 Monday)	1
202	2.The Latest: Town's app-fueled traffic restrictions debut; The Latest: Town's app-fueled traffic restrictions debut, Canadian Press, INTERNATIONAL, (January 22, 2018 Monday)	1
203	3.Here's how an artist created a traffic jam on Google Maps with 99 old cell phones, CE Noticias Financieras English, , (June 22, 2022 Wednesday)	0
204	4.Traffic jams and queues as firms start to trade again; CORONAVIRUS: NEW DANGER, Cyril Dixon, The Express, NEWS; Pg. 10,11, (April 28, 2020 Tuesday)	0
205	5.All you need is a bunch of smartphones to ruin Google Maps for everyone else, Chris Smith, Newstex Blogs Boy Genius Report, , (February 4, 2020 Tuesday)	0
206	6.Govt launches app that sends alerts to drivers about any approaching accident prone zone, Dipak K Dash, The Times of India (TOI), INDIA, (December 18, 2021 Saturday)	0
207	7.Waze launches carpooling service across US, EYTAN HALON, Jerusalem Post, NEWS; Pg. 2, (October 14, 2018 Sunday)	0
208	8.Perth County joins WAZE Connected Citizen's Program, Ontario Farmer, NEWS; Pg. B22, (February 6, 2018 Tuesday)	0
209	9.Uruti Tunnel still closed, Andrew Owen, Taranaki Daily News (New Zealand), NEWS; NATIONAL; Pg. 4, (September 5, 2022 Monday)	0
210	10.Myanmar (Burma): Careless tourists litter, threaten crops, Thai News Service, GENERAL NEWS, (November 14, 2019 Thursday)	0
211	11.Open Source IMU Development Kit For Drones, Robots and AVs, Chipsnwafers.com, , (September 15, 2018)	0
212	12.Waze is now built into your car, if you have the right one, Oliver Haslam, Newstex Blogs Pocket-lint.com, , (December 6, 2022 Tuesday)	0
213	13.When Apps Send Traffic to Your Neighborhood, The New York Times, Section A; Column 0; Editorial Desk; Pg. 22, (February 2, 2018 Friday)	1
214	14.Google's Waze Crowdsourced Traffic and Navigation App is a Hit, But How Does It Impact Privacy, the Lawand Google Maps?, M2 PressWIRE, , (July 23, 2015 Thursday)	0
215	15.Take the next U-turn: US driver following GPS plunges into lake, Al Riyadh, , (January 25, 2018 Thursday)	0
216	16.Activ Surgical's Platform Technology Strives To Be The 'Waze' Intra-operative Navigation System For Surgeons, Medtech Insight, , (November 8, 2022 Tuesday)	0
217	17.Zong Makes Google Maps Free for All Zong Customers - Press Release issued by ZONG, Press International, , (November 1, 2021 Monday)	0
218	18.How Google is turning its Maps service into major cash machine, Hindustan Times, , (April 11, 2019 Thursday)	0
219	19.Noticed the new cameras along the Loop? Here's why GDOT put them up, Wayne Ford, Athens Banner- Herald (Georgia), STATE AND REGIONAL NEWS, (September 23, 2021 Thursday)	0
220	20.-Amazon Location Service adds GrabMaps in Southeast Asia, M2 PressWIRE, , (January 11, 2023 Wednesday)	0
221	21.Artificial intelligence to prevent traffic jams months in advance, jakew, Auto Express, , (August 27, 2019 Tuesday)	0
222	22.Uttar Pradesh Police partners with MapmyIndia to give commuters real-time traffic & safety alerts; Uttar Pradesh Police, Government of Uttar Pradesh, and MapmyIndia, India's leading advanced digital maps and deep-tech company, have entered into an MoU that will ease traffic and improve safety in the state of Uttar Pradesh. Technology from MapmyIndia..., CRN Team, Indian Express, , (September 2…	0
223	23.Google makes it harder for users to protect their privacy; Location hiding feature is hidden, Benedikt Fuest, Die Welt (English), ECONOMY; Pg. 10, (June 1, 2021 Tuesday)	0
224	24.Making the switch simple: Increasing the availability of EV charge points, Frankie Youd, just-auto global news, , (January 6, 2023 Friday)	0
225	25.Road closures in your Barrie neighbourhood, including St Vincent St, Barrie Advance (Ontario) Online, NEWS, (September 17, 2021 Friday)	0
226	26.Uruti Tunnel still closed after August's torrential rainfall, Andrew Owen, Taranaki Daily News (New Zealand), STUFF.CO.NZ, (September 4, 2022 Sunday)	0
227	27.GRIDLOCK-DOWN London grinds to a halt with 1,200 miles of traffic jams & 90 min delays as thousands escape city before lockdown, Dan Keane, thesun.co.uk, NEWS,UK NEWS; Version:3, (November 4, 2020 Wednesday)	0
228	28.Google Maps is bringing these three new features for iPhone users, The Times of India (TOI), GADGETS NEWS, (August 5, 2021 Thursday)	0
229	29.Check out the average speed drivers do on Dorset's A-roads (the answer may surprise you), Dorset Echo, , (September 24, 2018 Monday)	0
230	30.Uttar Pradesh Police and MapmyIndia Mappls sign MoU to give commuters real-time traffic & safety alerts through swadeshi Mappls app, Express Computer, Express Computer, , (September 27, 2022)	0
231	31.Town sued for closing shortcut near George Washington Bridge, The Associated Press, DOMESTIC NEWS, (February 1, 2018 Thursday)	1
232	32.Winnipeg's residential parking ban in effect Saturday, Mark Hamm, Winnipeg Sun, NEWS, (November 25, 2021 Thursday)	0
233	33.Open-source software stack for INS/GPS algorithm development, David Manners, Electronics Weekly, , (September 14, 2018 Friday)	0
234	34.Block off streets to stop smart apps turning sleepy roads into polluted rat runs, say campaigners , By Sarah Knapton, Science Editor, telegraph.co.uk, NEWS; Version:1, (December 31, 2017 Sunday)	1
235	35.Filipino launches 'San bidet' navigation app for 'nature calls', The Philippine Star, , (January 14, 2019 Monday)	0
236	36.Mapbox launches Navigation SDK for automotive, BMW launch partner, just-auto plus, just-auto global news, , (December 18, 2020 Friday)	0
237	37.Traffic top cause of stress, say Israeli drivers, EYTAN HALON, Jerusalem Post, NEWS; Pg. 2, (October 9, 2018 Tuesday)	0
238	38.Google set to acquire Waze for $1.3b; The acquisition of the Israeli navigation app and traffic report start up will be completed after months of speculation involving Google, Facebook and Apple., Hagai Golan and Tzahi Hoffman, Globes [online] - Israel's Business Arena, , (June 9, 2013 Sunday)	0
239	39.How to save an address in the Waze navigation app so you can easily return to your favorite places, (Marissa Perino), Business Insider US, , (April 23, 2020 Thursday)	0
240	40.Waze maps now include COVID-19-related information, ETX Daily Up (English International Version), TRANSPORT, (April 16, 2020 Thursday)	0
241	41.Town sued for closing shortcut near George Washington Bridge; Town sued for closing shortcut near George Washington Bridge, Canadian Press, INTERNATIONAL, (February 1, 2018 Thursday)	1
242	42.Wayper is a nice planning and navigation app but it doesn't know where you are, Mel Martin, TUAW, , (July 16, 2014 Wednesday)	0
243	43.Google's Waze Crowdsourced Traffic and Navigation App is a Hit, But How Does It Impact Privacy, the Law...and Google Maps?, PR Newswire, , (October 1, 2015 Thursday)	0
244	44.Wilkes-Barre Twp. police issue traffic advisory for TSO concerts, Steve Mocarsky, The Citizens' Voice (Wilkes-Barre, Pennsylvania), STATE AND REGIONAL NEWS, (November 27, 2022 Sunday)	0
245	45.Better 'Waze' to connect Perth County drivers, Terry Bridge, Mitchell Advocate, COMMUNITY; Pg. A5, (January 24, 2018 Wednesday)	0
246	46.ACEINNA Launches the First Open Source IMU Development Kit for Drones, Robots and AGVs, Product News Network, , (September 18, 2018 Tuesday)	0
247	47.Report: Nearly 80% of Israeli drivers say traffic biggest cause of stress, EYTAN HALON, Jpost.com (The Jerusalem Post online edition), , (October 8, 2018 Monday)	0
248	48.Google Maps faces a new Russian rival on Android Auto, Indian Technology news, , (August 18, 2021 Wednesday)	0
249	49.Peruan discovers that his wife was unfaithful to him with Google Maps, CE Noticias Financieras English, , (August 19, 2020 Wednesday)	0
250	50.New Jersey Town Aims to Keep App-Guided Outsiders Off Its Streets, Lisa W. Foderaro, The New York Times , NYREGION, (January 22, 2018 Monday)	1
251	51.Berlin artist uses handcart full of smartphones to trick Google Maps' traffic algorithm into thinking there is traffic jam, ABC Premium News (Australia), , (February 4, 2020 Tuesday)	0
252	52.Earth Day 2022: How to find eco-friendly driving directions in Google Maps, Shweta Ganjoo, Newstex Blogs BGR: Your Mobile Life, , (April 22, 2022 Friday)	0
253	53.Residential streets turned into 'rat runs' after closure of Market Hill, Maldon and Burnham Standard, , (November 11, 2020 Wednesday)	0
254	54.Sygic launches navigation app for city management, ITP.net Writer, ITP.net, , (April 16, 2018 Monday)	0
255	55.Top 10 Best Route Planning Android Apps - 2021, Kristijan Lucic, Newstex Blogs Android Headlines, , (December 29, 2021 Wednesday)	0
256	56.Will Small and Midsized Businesses Find Their Way to Waze Local?, David Cohen, adweek.com, NEWS; TAG, (March 28, 2018)	0
257	57.Waze partners with the Tour de France to improve competition traffic, BGR, , (June 30, 2022)	0
258	58.Majority considers traffic a critical national issue, EYTAN HALON, Jerusalem Post, NEWS; Pg. 6, (March 25, 2019 Monday)	0
259	59.New OpenIMU Inertial Navigation Software Includes RTOS-Based Data Collection and Sampling Engine, New Product News, , (September 19, 2018 Wednesday)	0
260	60.Sygic smart Mobility Platform to Tackle Traffic Congestion Through MS Azure, Lynn Walford, AUTO Connected Car News, , (May 1, 2018 Tuesday)	0
261	61.Best New iOS 12 Features for Cars: CarPlay 3rd Party Nav, Do Not Disturb 911 Locating, Lynn Walford, AUTO Connected Car News, , (June 20, 2018 Wednesday)	0
262	62.Preparations necessary for facing cold weather, navigating campus, The Daily Toreador: Texas Tech University, WEB ONLY; Pg. 1, (January 18, 2019 Friday)	0
263	63.Mapbox Launches Navigation SDK for Automotive, BMW Group Launch Partner, Contify Automotive News, , (December 14, 2020 Monday)	0
264	64.Judge nixes New Jersey town's ban on nonresident drivers, Associated Press International, DOMESTIC NEWS, (August 31, 2018 Friday)	1
265	65.Better 'Waze'to connect local drivers; Perth County joins Waze's Connected Citizens Program in unique partnership, Terry Bridge, Stratford Beacon-Herald, NEWS; Pg. A1 , (January 17, 2018 Wednesday)	0
266	66.Waze to shut S'pore, Asia-Pacific sales offices, cut 5% of global staff, Prisca Ang, The Straits Times (Singapore), BUSINESS, (September 11, 2020 Friday)	0
267	67.Zero-Sum Launches 'It's NAV' Navigation and Map Application for Android Users in India, Web newswire, , (February 5, 2013 Tuesday)	0
268	68.City's new partnership helps residents on their "Waze" around Ottawa streets, GlobeNewswire, COMPANY ANNOUNCEMENT; PRODUCT / SERVICES ANNOUNCEMENT, (December 16, 2019 Monday)	0
269	69.Baidu opens driverless taxi service in Changsha, chinadaily.com.cn, China Daily, , (April 21, 2020 Tuesday)	0
270	70.2022/05/16 - Crowdsourced Data Session Set by Intelligent Transportation Society, Targeted News Service, Targeted News Service, , (March 23, 2022 Wednesday)	0
271	71.Fiat Panda Waze special edition revealed, James Wilson, Auto Express, , (June 19, 2018 Tuesday)	0
272	72.Research Data from American University Update Understanding of Machine Learning (Cellular Network- Supported Machine Learning Techniques for Autonomous UAV Trajectory Planning), Network Daily News, MACHINE LEARNING, (January 10, 2023 Tuesday)	0
273	73.Navfusion: Smartphone Integration With a Car, PC Quest, , (October 8, 2013)	0
274	74.Why Waze is the best GPS app for the "Cordoba of radars", CE Noticias Financieras English, , (August 28, 2019 Wednesday)	0
275	75.Politicians like Alex Cole-Hamilton should stop pretending to support active travel - Janis Ross-Williamson, Janis Ross-Williamson, Edinburgh Evening News, COLUMNISTS, (April 26, 2021 Monday)	0
276	76.Can your car weather the storm?; of the day THOUGHT Sarah Marshall has advice for those travelling this weekend, The Plymouth Herald, NEWS; Pg. 15, (December 21, 2018 Friday)	0
277	77.SK Telecom expands system for self-driving in Seoul, Jongwoo Cheon, The Korea Economic Daily Global Edition- English, COMPANIES; Pg. 1, (June 28, 2022 Tuesday)	0
278	78.NAVIGON Launches First On-Board Navigation App for Windows Phone 7 Smartphones; Premium GPS App for Windows Phone 7.5 (Mango) Provides Turn-by-Turn Directions without a Cell Phone Signal, NAVIGON also Releases Free traffic4all App, Business Wire, , (October 11, 2011 Tuesday)	0
279	79.Majority of Israelis consider traffic a critical national issue, EYTAN HALON, Jpost.com (The Jerusalem Post online edition), , (March 24, 2019 Sunday)	0
280	80.Waycare to Partner with Volvo Cars to Share Traffic Safety Alerts, Wireless News, , (December 3, 2020 Thursday)	0
281	81.Google Maps users will lose crucial feature if they don't agree to new terms, Dion Dassanayake, Express Online, , (August 30, 2021 Monday)	0
282	82.Judge nixes New Jersey town's ban on nonresident drivers; Judge nixes New Jersey town's ban on nonresident drivers, Canadian Press, INTERNATIONAL, (August 31, 2018 Friday)	1
283	83.ReadWriteWeb Recommends: Nav App for iOS, ReadWriteWeb, , (August 20, 2012 Monday)	0
284	84.Breakfast - 06:39 AM GMT, TVEyes - BBC 1 Northern Ireland, NORTHERN IRELAND, U.K.; News, (March 23, 2020 Monday)	0
285	85.Cops use Google Maps to deal with traffic jam, Hindustan Times Mumbai, , (January 1, 2022 Saturday)	0
286	86.Norfolk Joins Waze Connected Citizens Program, US Official News, , (February 14, 2018 Wednesday)	0
287	87.More electric vehicle charging points for Newport,, Impact News Service, , (January 25, 2020 Saturday)	0
288	88.Sat Navs to tell electric car drivers where nearest free charger is, under Government plan, By Mike Wright, telegraph.co.uk, NEWS; Version:2, (January 21, 2020 Tuesday)	0
289	89.Forget the blue dot! Google Pixel fans get exclusive access to Map feature that offers real life 'Street View' directions over the handset's camera view of its surroundings, Yuan Ren For Mailonline, MailOnline, SCIENCE; Version:3, (May 8, 2019 Wednesday)	0
290	90.Waycare to Join Forces with Volvo Cars to Share Traffic Safety Alerts, Professional Services Close-Up, , (November 29, 2020 Sunday)	0
291	91.Apple Maps vs. Google Maps - which one is best?, Hamish Hector, TechRadar (UK), APPS NEWS, APPS NEWS, APPS NEWS, APPS NEWS, APPS NEWS, APPS NEWS, APPS NEWS & SEARCH ENGINES NEWS, (September 25, 2022 Sunday)	0
292	92.Do Goans pay taxes to tolerate 4-hour jams from Margao to Panjim? ask commuters, Herald (Goa) (India), , (November 27, 2022 Sunday)	0
293	93.Be a smart driver: Use Sygic GPS Navigation, the world's most installed offline navigation for iOS and Android, TNW Offers, TheNextWeb.com, , (June 26, 2014 Thursday)	0
294	94.Palestinian start-up helps drivers avoid roadblock traffic jams; The SMS-based service is looking for investors., Tzahi Hoffman, Globes [online] - Israel's Business Arena, , (March 7, 2011 Monday)	0
295	95.Waycare to Partner with Volvo Cars to Share Traffic Safety Alerts, Manufacturing Close-Up, , (November 25, 2020 Wednesday)	0
296	96.LINCOLN JOINS WAZE CONNECTED CITIZENS PROGRAM, US Fed News, , (February 8, 2018 Thursday)	0
297	97.I-285 lane closures could last 8 months, David Wickert - , Staff, The Atlanta Journal-Constitution, , (October 4, 2022 Tuesday)	0
298	98.Breakfast - 06:41 AM GMT, TVEyes - BBC 1 Southampton, U.K. REGIONAL TV; News, (March 23, 2020 Monday)	0
299	99.Road closures schedule for City of Barrie, including Wellington St E, Barrie Advance (Ontario) Online, NEWS, (August 27, 2021 Friday)	0
300	100.GOOGLE BUYS NAVIGATION APP WAZE, Katie Hodge, Press Association Technology Correspondent, Press Association Mediapoint, HOME NEWS, (June 12, 2013 Wednesday)	0
301	1.HERE Workspace: The low-code platform tool for map creation now comes with machine learning from AWS, Impact Financial News, , (December 2, 2022 Friday)	0
302	2.London council to step up security as vandals target low-traffic zones, Peter Walker, The Guardian (London), UK NEWS; Version:3, (July 19, 2021 Monday)	0
303	3.3 QUESTIONS: WHAT A SINGLE CAR CAN SAY ABOUT TRAFFIC, States News Service, States News Service, , (February 7, 2022 Monday)	0
304	4.Maps reveal plans to shut off rat run roads and have parks in the streets, The Argus (Newsquest Regional Press), , (March 24, 2022 Thursday)	0
305	5.How to keep your motor running: Experts on saving money at pumps, Russell Blackstock, The Sunday Post, NEWS; Pg. 36, (March 20, 2022)	0
306	6.Now, app to help Kullu cops fight, prevent crime, The Times of India (TOI), CHANDIGARH, (May 20, 2018 Sunday)	0
307	7.Judge nixes New Jersey town's ban on nonresident drivers, The Associated Press, The Today File, , (August 31, 2018 Friday)	1
308	8.Town that closed streets to commuters gets court reprieve, Associated Press State & Local, STATE AND REGIONAL, (March 10, 2020 Tuesday)	1
309	9.Greenery Map Offers Entirely Mobile Options for B2B, B2C, and Consumer Registration, PR Newswire, , (August 21, 2019 Wednesday)	0
310	10.HERE Technologies to Start 3D Mapping of Serbia - Aid to Highly Autonomous Vehicles and Route Management, Ekapija.com (English), , (March 13, 2022 Sunday)	0
311	11.Skyhook Brings Location-Based Services To the Kindle Fire, ReadWriteWeb, , (January 11, 2012 Wednesday)	0
312	12.Breakfast - 06:39 AM GMT, TVEyes - BBC 1 East, U.K. REGIONAL TV; News, (March 23, 2020 Monday)	0
313	13.Google Maps tells you where speed cameras are, CE Noticias Financieras English, , (May 31, 2019 Friday)	0
314	14.Esri and Waze partner to offer real-time traffic data to cities, MarketLine NewsWire (Formerly Datamonitor), TELECOMS; Automotive, Transport and Logistics; Technology & Telecommunications, (July 12, 2018 Thursday)	0
315	15.Highways England apologises after tweet 'encourages rat run', Salisbury Journal, NEWS, (January 5, 2017 Thursday)	1
316	16.Breakfast - 06:41 AM GMT, TVEyes - BBC 1 South East, U.K. REGIONAL TV; News, (March 23, 2020 Monday)	0
317	17.Objections to plans for 46 houses near South Yorkshire Park, Danielle Andrews local democracy reporter, The Star (Sheffield), POLITICSNEWS, (January 9, 2023 Monday)	0
318	18.Waycare to Collaborate with Volvo Cars to Receive Connected Safety Data on Slippery Roads and the Activation of Hazard Lights, Business Wire, , (November 19, 2020 Thursday)	0
319	19.NORFOLK JOINS WAZE CONNECTED CITIZENS PROGRAM, States News Service, States News Service, , (February 14, 2018 Wednesday)	0
320	20.Benefits of using a motorbike as a means of transport, CE Noticias Financieras English, , (March 23, 2021 Tuesday)	0
321	21.Shocking moment a man cycled several miles along the hard shoulder of the M25 because his IPHONE APP told him it was a shortcut home, BEN ENDLEY, MailOnline, NEWS, (February 25, 2014 Tuesday)	0
322	22.Google Maps Mobile Users Can Now Get Waze Traffic Reports; Google Maps for Mobile now integrates Waze community-reported traffic conditions in the United States and a dozen more countries., Todd R. Weiss, eWeek.com, , (August 21, 2013 Wednesday)	0
323	23.Benefits of using a motorbike as a means of transport, CE Noticias Financieras English, , (March 23, 2021 Tuesday)	0
324	24.Chris Boardman to lead new walking and cycling body in England, Peter Walker, The Guardian (London), UK NEWS; Version:1, (January 22, 2022 Saturday)	0
325	25.NORFOLK JOINS WAZE CONNECTED CITIZENS PROGRAM, US Fed News, , (February 14, 2018 Wednesday)	0
326	26.Shocking moment a man cycled several miles along the hard shoulder of the M25 because his IPHONE APP told him it was a shortcut home, BEN ENDLEY, MailOnline, NEWS, (February 25, 2014 Tuesday)	0
327	27.How to keep your motor running: Experts on saving money at pumps, Russell Blackstock, The Sunday Post, NEWS; Pg. 36, (March 20, 2022)	0
328	28.Breakfast - 06:39 AM GMT, TVEyes - BBC 1 East Midlands, U.K. REGIONAL TV; News, (March 23, 2020 Monday)	0
329	29.IoT Time: Internet of Things digest, CommsUpdate, , (March 31, 2022 Thursday)	0
330	30.Despite complaints, no action on illegal constructions in Sangrur, Real Estate Monitor Worldwide, , (August 29, 2019 Thursday)	0
331	31.Waze Finally Gets In-Car Integration, but Most American Drivers Will Have to Wait, Mack DeGeurin, WebNews - English, December 6, 2022 Tuesday https://www.gizmodo.com.au/2022/12/waze-finally-gets- in-car-integration-but-most-american-drivers-will-have-to-wait/	0
332	32.TomTom Go Navigation Works with CarPlay Offline Maps, Gilbert Shar, AUTO Connected Car News, , (June 12, 2019 Wednesday)	0
333	33.MapmyIndia makes it easy to search Covid-19 vaccination centres in India, TechRadar, , (March 1, 2021 Monday)	0
334	34.Breakfast - 06:39 AM GMT, TVEyes - BBC 1 Yorkshire and Lincolnshire, U.K. REGIONAL TV; News, (March 23, 2020 Monday)	0
335	35.Road construction in your neighbourhood, including Lockhart Rd | City of Barrie, Barrie Advance (Ontario) Online, NEWS, (November 19, 2021 Friday)	0
336	36.Now, app to help Kullu cops fight, prevent crime, The Times of India (TOI), CHANDIGARH, (May 20, 2018 Sunday)	0
337	37.A New Jersey Town Aims to Keep App-Driven Traffic Off Its Side Streets, By LISA W. FODERARO, The New York Times, Section A; Column 0; Metropolitan Desk; Pg. 18, (January 23, 2018 Tuesday)	1
338	38.Maynilad partners with Waze, The Philippine Star, , (October 28, 2018 Sunday)	0
339	39.GET LOST...TomTom launches FREE satnav app for your smartphone, Dave Snelling, Daily Star Online, , (March 25, 2015 Wednesday)	0
340	40.PNP cracks down on wang-wang, blinkers, escorts, The Philippine Star, , (November 15, 2019 Friday)	0
341	41.Volume of traffic sparks map app call, SIMON HENDERSON, Otago Daily Times, , (December 30, 2019 Monday)	1
342	42.We are looking for routes to get to Coliseo Live, and the 80 is not the only option., CE Noticias Financieras English, , (November 18, 2022 Friday)	0
343	43.GDA offers last chance to residents for getting property maps approved, Hindustan Times, , (June 7, 2017 Wednesday)	0
344	44.Stories from Slate, Lily Hay Newman, Slate Magazine, FUTURE TENSE; Technology, (December 15, 2014 Monday)	1
345	45.Google Acquiring Navigation App Vendor Waze for $1.3B: Reports; Waze, which previously had been in acquisition talks with Facebook, is slated to become a Google company., Todd R. Weiss, eWeek.com, , (June 10, 2013 Monday)	0
346	46.Google Maps extends the role of camera location alerts to users to more countries, CE Noticias Financieras English, , (May 30, 2019 Thursday)	0
347	47.The Guardian view on cars and drivers: more haste less speed; Cars seem to promise unfettered individualism. In the real world, they reveal the limits of selfishness, Editorial, The Guardian(London), OPINION; Version:1, (March 25, 2018 Sunday)	1
348	48.Now, app to help Kullu cops fight, prevent crime, The Times of India (TOI), CHANDIGARH, (May 20, 2018 Sunday)	0
349	49.Best Android navigation apps, Pocket-lint.com, , (January 23, 2012 Monday)	0
350	50.University of Liverpool: Travelling In The City On A Budget, Targeted News Service, Targeted News Service, , (October 19, 2022 Wednesday)	0
351	51.Google Maps has new widgets on iPhone that you need to try, BGR, , (July 29, 2021)	0
352	52.22 Free traffic apps for android to elevate your driving experience, Dr Prem Community Writer, InstaBlogs, , (April 13, 2020 Monday)	0
353	53.LINCOLN WELCOMES SPRING GAME VISITORS, US Fed News, , (April 13, 2018 Friday)	0
354	54.Breakfast - 06:39 AM GMT, TVEyes - BBC 1 North West, U.K. REGIONAL TV; News, (March 23, 2020 Monday)	0
355	55.'CAZ has turned our streets into even more of a rat run', TRISTAN CORK, Western Daily Press, NEWS; Pg. 16, (December 27, 2022 Tuesday)	0
356	56.These two new Google Maps features will help users on their daily commute, Indian Technology news, , (July 2, 2019 Tuesday)	0
357	57.Bega Valley council road hazards, traffic conditions now included on Live Traffic, Bega District News, NEWS; Pg. 3, (October 28, 2022 Friday)	0
358	58.WIPO Publishes Patent of CHANGSHA UNIVERSITY OF SCIENCE AND TECHNOLOGY with title of "CONTROL METHOD FOR TWO-WAY SHARED EMERGENCY LANE WITH CONTROLLABLE ISOLATION ZONE", Impact Financial News, , (September 1, 2020 Tuesday)	0
359	59.Dismay as trees cut down ahead of controversial housing scheme, By, Oliver Clay, liverpoolecho.co.uk, LIVERPOOL NEWS; Version:1, (December 22, 2022 Thursday)	0
360	60.City's new partnership helps residents on their 'Waze' around Ottawa streets, Global English (Middle East and North Africa Financial Network), , (December 16, 2019 Monday)	0
361	61.Despite complaints, no action on illegal constructions in Sangrur, Indian Media news, , (August 29, 2019 Thursday)	0
362	62.New Jersey town restricts street access for visitors as navigation apps send THOUSANDS of drivers down its tiny side streets, ASSOCIATED PRESS, MailOnline, NEWS; Version:4, (January 22, 2018 Monday)	1
363	63.On vacation? Five tricks to get more out of the Waze browser, CE Noticias Financieras English, , (July 16, 2021 Friday)	0
364	64.Breakfast - 06:41 AM GMT, TVEyes - BBC 1 Wales, U.K. REGIONAL TV; News, (March 23, 2020 Monday)	0
365	65.How to save an address in the Waze navigation app so you can easily return to your favorite places, Marissa Perino, Newstex Blogs The Business Insider, , (April 24, 2020 Friday)	0
366	66.Waze ties up with key cities for traffic congestion solutions, Business Mirror (Philippines), , (October 3, 2019 Thursday)	0
367	67.Roji Guide leaves the road before application competition, CE Noticias Financieras English, , (May 18, 2018 Friday)	0
368	68.Waze washed out by Tel Aviv flood; The social navigation app collapsed in the Tel Aviv traffic chaos and advised drivers to use the closed Ayalon highway., Roy Goldenberg and Yossi Nissan, Globes [online] - Israel's Business Arena, , (January 8, 2013 Tuesday)	0
369	69.Brazil's fuel demand surpasses 2019 levels, with more growth for 2021, Indian Oil and gas news, , (December 15, 2020)	0
370	70.Google Maps has a safety feature you'll hope you never need, BGR, , (April 20, 2021)	0
371	71.WAZE" Leadership, part 1, CE Noticias Financieras English, , (April 11, 2022 Monday)	0
372	72.Sygic introduces new platform to improve traffic management, MarketLine NewsWire (Formerly Datamonitor), CIVIL ENGINEERING; Technology & Telecommunications, (April 18, 2018 Wednesday)	0
373	73.rotten core Apple Maps is being completely rebuilt after YEARS of failure - here's what's changing; Apple is using data from your iPhone mixed with scans from sensor-packed vans to build the Google Maps killer, By Saqib Shah, thesun.co.uk, PHONES & GADGETS; Version:1, (July 2, 2018 Monday)	0
374	74.Ghaziabad authority offers residents last chance to get their properties regularised, Hindustan Times, , (June 6, 2017 Tuesday)	0
375	75.Digital maps can steer you wrong, RYAN NAKASHIMA Associated Press, The Bismarck Tribune, A; Pg. 6, (September 29, 2018 Saturday)	0
376	76.Low traffic zones 'force cars into streets where poorer people live', Andrew Ellson;George Greenwood, The Times (London), NEWS; Pg. 12, (February 13, 2021 Saturday)	1
377	77.Low traffic zones 'force cars into streets where poorer people live', Andrew Ellson;George Greenwood, The Times (London), NEWS; Pg. 12, (February 13, 2021 Saturday)	1
378	78.These two new Google Maps features will help users on their daily commute, The Times of India (TOI), GADGETS NEWS, (June 29, 2019 Saturday)	0
379	79.Hwy. 401 sidestreets reveal city's evolution, Shawn Micallef OPINION, The Toronto Star, GREATER TORONTO; Pg. GT1, (September 28, 2019 Saturday)	0
380	80.Family gangs are allegedly behind crimes in &#8216;La Perse&#8217;, CE Noticias Financieras English, , (June 14, 2022 Tuesday)	0
381	81.Testbench: Inrix traffic, Scotsman, , (February 21, 2014 Friday)	0
382	82.Beset by traffic via navigation apps, town restricts access, Postmedia Breaking News, PMN NEWS, (January 22, 2018 Monday)	1
383	83.Waze Hackers Have You in Their Sights, IT Next, , (April 28, 2016)	0
384	84.Bega Valley council road hazards, traffic conditions now included on Live Traffic, Bega District News, , (October 28, 2022 Friday)	0
385	85.GDOT adjusts traffic on Georgia 18 for bridge repair, Real Estate Monitor Worldwide, , (October 27, 2021 Wednesday)	0
386	86.Brazil's fuel demand surpasses 2019 levels, with more growth for 2021., Indian Oil and gas news, , (December 15, 2020)	0
387	87.Brazil, a bright spot for oil demand outside Asia, CE Noticias Financieras English, , (December 8, 2020 Tuesday)	0
388	88.Google just revealed 7 new features coming to Android this summer, BGR, , (June 15, 2021)	0
389	89.An in-car GPS system goes crowdsourcing, Jerry Foo, TODAY (Singapore), ITC; Technology; Pg. 33, (September 15, 2014 Monday)	0
390	90.Road construction in your neighbourhood, including Lockhart Rd | City of Barrie, Torstar Open Data Team, The Star (Toronto, Ontario) Online, NEWS, (November 19, 2021 Friday)	0
391	91.27 developers booked for unauthorised housing projects in Gr Noida's Shahberi, Hindustan Times, , (August 4, 2019 Sunday)	0
392	92.Massive Apple Maps outage left users unable to search or find directions in the app for several hours, ANNIE PALMER FOR DAILYMAIL.COM, MailOnline, SCIENCE; Version:3, (June 15, 2018 Friday)	0
393	93.N.J. town fights traffic apps, David Porter, Niagara Falls Review, NEWS; Pg. B4, (January 23, 2018 Tuesday)	1
394	94.Waze partners with the Tour de France to improve competition traffic, Chris Smith, Newstex Blogs Boy Genius Report, , (June 30, 2022 Thursday)	0
395	95.Testbench: Inrix traffic, Scotland On Sunday, , (February 21, 2014 Friday)	0
396	96.Apple Maps Gains Turn-by-Turn Directions for India, Tim Hardwick, MacRumors.com, , (January 10, 2019 Thursday)	0
397	97.Misguided map quests Crowdsourced data submitted by ordinary people can make today's guidance more like Wikipedia than Rand McNally, Ryan Nakashima Associated Press, Spokesman Review (Spokane, WA), E; Pg. 008, (September 30, 2018 Sunday)	0
398	98.TomTom Launches All New 'TomTom GO Mobile' App for iPhone, Usman, iPhone in Canada, , (March 14, 2016 Monday)	0
399	99.New app to warn women about Scottish sex attack black spots, Herald Scotland, , (December 5, 2018 Wednesday)	0
400	100.BATTLE OF THE BAD-BREATH BATS, Kirkus Reviews (Print), NONE, (May 1, 2020, Friday)	0
401	1.REVEALED: Queues add 40 seconds per mile to each journey in Swindon, Swindon Advertiser, , (September 25, 2018 Tuesday)	0
402	2.Bumper to bumper: Israelis keep buying cars despite record-high traffic, TOI staff, The Times of Israel, , (December 31, 2021 Friday)	0
403	3.Google Maps to get India-specific features, Digit Fast Track, , (August 3, 2018)	0
404	4.Road construction in your neighbourhood, including Mount Forest Drive and Tavistock Drive (Guelph Line to Tait Avenue). | Burlington, Torstar Open Data Team, The Star (Toronto, Ontario) Online, NEWS, (November 19, 2021 Friday)	0
405	5.Brazil Is a Lone Bright Spot for Oil Demand Outside of Asia, National Post (f/k/a The Financial Post) (Canada), PMN BUSINESS, (December 8, 2020 Tuesday)	0
406	6.How Google used AI to supercharge Maps in 2019, Thomas Macaulay, Newstex Blogs TheNextWeb.com, , (February 6, 2020 Thursday)	0
407	7.Apocalyptic 150km traffic jam forces Russians to abandon cars in the middle of nowhere, By, Adam Cailler, Daily Star Online, , (December 9, 2022 Friday)	0
408	8.Two booked for building temple without nod in G Noida society, Hindustan Times Noida & Ghaziabad, , (August 27, 2019 Tuesday)	0
409	9.8, Elevated Corridor in Najafgarh to be constructed for ease of traffic movement, New Delhi Times, , (January 12, 2023 Thursday)	0
410	10.Brazil Is a Lone Bright Spot for Oil Demand Outside of Asia, Postmedia Breaking News, PMN BUSINESS, (December 8, 2020 Tuesday)	0
411	11.It can take years for Google Maps to update certain features - here's how they get the data to update Street View, traffic, and more, Business Insider US, , (October 11, 2021 Monday)	0
412	12.7 banquet halls in trans-hindon area sealed, Hindustan Times, , (August 20, 2017 Sunday)	0
413	13.HERE Workspace: The Low-Code Platform Tool For Map Creation Now Comes With Machine Learning From AWS, MENAFN - Press Releases (English), , (December 1, 2022 Thursday)	0
414	14.First District Affirms Judgment Upholding Statutory CEQA Exemption For Housing Project Consistent With EIR-Reviewed Specific Plan, Rejects Claims That Changes In Project Or Circumstances Required	0
415	Subsequent EIR, Miller Starr Regalia, Newstex Blogs JD Supra, , (February 9, 2022 Wednesday)	0
416	15.Waze app gives road situations, directions, By Jim Rossman, Dayton Daily News (Ohio), ; Pg. SA2, (September 29, 2017 Friday)	0
417	16.Questions about Apple's new Maps, answered, Plus Company Updates(PCU), , (July 4, 2018 Wednesday)	0
418	17.N.J. town fights traffic apps, David Porter, St. Catherine's Standard, NEWS; Pg. B4, (January 23, 2018 Tuesday)	1
419	18.Here Technologies to fund a $28 million research institute that applies machine learning to geolocation data, Paul Sawers, VentureBeat, , (February 14, 2019 Thursday)	0
420	19.27 booked for illegal housings in Greater Noida, Hindustan Times Gurugram, , (August 4, 2019 Sunday)	0
421	20.Driver gets prison term for fatal accident while using smartphone, Japan Economic Newswire, , (March 19, 2018 Monday)	0
422	21.Road closures or restrictions in Burlington including Mount Forest Drive and Tavistock Drive (Guelph Line to Tait Avenue)., Torstar Open Data Team, The Star (Toronto, Ontario) Online, NEWS, (November 26, 2021 Friday)	0
423	22.Google Maps reduces drive time in Auckland, The New Zealand Herald, NEWS; General, (April 16, 2017 Sunday)	0
424	23.Navigation Apps Are Turning Quiet Neighborhoods Into Traffic Nightmares, Lisa W. Foderaro, The New York Times , NYREGION, (December 24, 2017 Sunday)	1
425	24.Ghaziabad authority seals more banquet halls, this time in trans-Hindon area, Hindustan Times, , (August 19, 2017 Saturday)	0
426	25.Roborock's Q5 Robot Vacuum with self-empty dock sees new low of $490, more today only, Jared Locke, Newstex Blogs 9to5Toys, , (July 3, 2022 Sunday)	0
427	26.How Apple Product Users Explore the World Using Apple Maps, Purity Muriuki, Newstex Blogs Apple Gazette, , (February 21, 2022 Monday)	0
428	27.NYE fireworks in Dubai: 3 ways to get to Burj Khalifa via Metro tomorrow, Web Desk, Khaleej Times (United Arab Emirates), , (December 30, 2022 Friday)	0
429	28.One of the Google Maps features you can't use right now just launched in more markets, Chris Smith, Newstex Blogs Boy Genius Report, , (December 10, 2019 Tuesday)	0
430	29.New Standalone App, "Commute" by MapQuest, Provides Real-time Road Conditions + Traffic Push Notifications; Free App Leverages New iOS8, Android + Amazon Platforms to Simplify Commute, Business Wire, , (September 24, 2014 Wednesday)	0
431	30.Shawn Micallef: Toronto's rapid growth can be measured by Highway 401's evolution at Bathurst St., Shawn Micallef, thestar.com, OPINION; Pg. 0, (September 28, 2019 Saturday)	0
432	31.HERE Workspace: The low-code platform tool for map creation now comes with machine learning from AWS, GlobeNewswire, PRESS RELEASES, (November 30, 2022 Wednesday)	0
433	32.Israel : Telmap expands its offering and launches M8, a FREE direct-to-consumer location-based app, TendersInfo, , (October 13, 2012 Saturday)	0
434	33.Google Maps' new update delivers exactly what we need right now; GOOGLE has tweaked its hugely popular Google Maps service on smartphones to help those practising good social distancing at home by allowing speedy access to all of the local businesses offering food delivery and takeaways. Here's how it works., Aaron Brown, Express Online, , (April 7, 2020 Tuesday)	0
435	34.People face much harassment from District Development Authorities, Garhwal Post (India), , (October 17, 2019 Thursday)	0
436	35.Two booked for building temple without approval in G Noida society, Hindustan Times, , (August 26, 2019 Monday)	0
437	36.Nokia Launches Here Auto Navigation App, EFYtimes.com, , (August 31, 2013 Saturday)	0
438	37.Construction work on Georgia 18 to start Friday, Real Estate Monitor Worldwide, , (August 21, 2021 Saturday)	0
439	38.MG HS Plus EV has some minuses; Spec is good, but tech is laggy and clunky First impressions , The West Australian (Perth), MOT; Pg. 12, (September 10, 2022 Saturday)	0
440	39.Watch: All about Aceinna's new Open Source IMU package, India Engineering news, , (January 23, 2019)	0
441	40.Bus Shelters to Receive Maps, Routes, Locations, Berhane Hailemariam, Addis Fortune, , (August 04, 2018)	0
442	41.K'taka surgeon runs for 15 mins, beats traffic to perform operation on time; wins hearts, IANS-English, , (September 12, 2022 Monday)	0
443	42.Driver gets prison term for fatal accident while using smartphone, Japan Economic Newswire, , (March 19, 2018 Monday)	0
444	43.Telecgsm Ltd: Navmii: the first mobile navigation application for Nigeria; Turn by turn personal navigation made simple for Nigerian iPhone users; Available now from Apple iTunes for $ 84.99, no data plan or cellular signal required, M2 PressWIRE, , (January 26, 2010 Tuesday)	0
445	44.Google scoops up Waze in a deal reportedly worth $1.1 billion; Google - not Facebook or Apple - will be the new owner of Israeli mapping app Waze., Matthew Shaer, The Christian Science Monitor, Innovation, (June 11, 2013 Tuesday)	0
446	45.AI used in cars to ease traffic jams, TRAVIS LOLLER, The Press and Journal, NEWS; Pg. 21, (November 24, 2022 Thursday)	0
447	46.No more holiday traffic jam? Korean tech giants introduce traffic predictions , THE KOREA HERALD, , (February 1, 2019 Friday)	0
448	47.Mumbai: Traffic jam on Eastern Express Highway due to metro rail work, Express News Service, Indian Express, , (May 30, 2022 Monday)	0
449	48.Google Maps UK: Street maps app found this very SPOOKY secret hidden in Plymouth, Emily Hodgkin, Express Online, , (September 26, 2017 Tuesday) 49.TomTom Navigation for Android Arrives; ~ New app brings world-class TomTom maps and navigation to Android smartphone users ~, Business Wire, , (October 4, 2012 Thursday)	0
450	50.Waze Is Making It Easier for Its Users to Avoid Roadblocks, AppAdvice, , (August 12, 2016 Friday)	0
451	51.Google Maps Merging with Waze, Newstex Blogs Jewish Business News, , (December 8, 2022 Thursday)	0
452	52.Introducing TomTom GO Mobile, a free Android app; ~ TomTom navigation with real-time traffic information now available, worldwide ~, Business Wire, , (March 25, 2015 Wednesday)	0
453	53.Navmii: The First Mobile Navigation Application for Nigeria; - Turn by Turn Personal Navigation Made Simple for Nigerian iPhone Users, PR Newswire Europe, , (January 26, 2010 Tuesday)	0
454	54.The Roadkill Art App Introduces A New Kind Of Reporter, A Roadkill Reporter, MENAFN - Press Releases (English), , (November 2, 2022 Wednesday)	0
455	55.Google just revealed 7 new features coming to Android this summer, Jacob Siegal, Newstex Blogs Boy Genius Report, , (June 16, 2021 Wednesday)	0
456	56.Here Company to 3D-Map Serbia, Ekapija.com (English), , (March 23, 2021 Tuesday)	0
457	57.Google Maps has new widgets on iPhone that you need to try, Chris Smith, Newstex Blogs Boy Genius Report, , (July 29, 2021 Thursday)	0
458	58.North East traffic LIVE: Town centre in 'one massive traffic jam', The Northern Echo (Newsquest Regional Press), , (November 18, 2022 Friday)	0
459	59.ACEINNA Launches the First Open Source IMU Development Kit for Drones, Robots and AGVs, Plus Company Updates(PCU), , (September 15, 2018 Saturday)	0
460	60.Karnataka surgeon runs for 15 mins, beats traffic to perform operation on time, Indian Media news, , (September 13, 2022 Tuesday)	0
461	61.Rand McNally Rolls Out RV Navigation App for iPad, Tuesday)	0
462	62.TomTom introduces trial Navigation app for iPhone users, Progressive Media - Company News, EUROPE; Product Developments, (April 22, 2014 Tuesday)	0
463	63.Need Toronto traffic info? There's an app for that, David Rider Toronto Star Chief, The Toronto Star, GREATER TORONTO; Pg. GT2, (November 21, 2017 Tuesday)	0
464	64.VW Passat to feature MIB3 from Preh Car Connect, just-auto plus Extended News, just-auto global news, , (August 30, 2019 Friday)	0
465	65.El Dorado County Supervisor Sue Novasel Invites Public to Talk Traffic, US Official News, , (February 10, 2017 Friday)	1
466	66.Traffic in Blackpool is TWICE as bad as rest of country new report shows, Richard Hunt, Blackpool Gazette, , (September 24, 2018 Monday)	0
467	67.Is administration adopting arbitrary approach in anti-encroachment drive?, Garhwal Post (India), , (October 24, 2020 Saturday)	0
468	68.Apple Seeds First Public Betas of iOS and iPadOS 13.4 With New Mail Toolbar, iCloud Folder Sharing and More, Juli Clover, Newstex Blogs MacRumors.com, , (February 10, 2020 Monday)	0
469	69.BBC Radio 4 - 4:42 PM GMT, TVEyes - BBC Radio 4, U.K. NATIONAL RADIO, (March 4, 2019 Monday)	0
470	70.How to Develop Localization & Navigation Solutions for Drones, Autonomous Vehicles & Robots, Plus Company Updates(PCU), , (January 15, 2019 Tuesday)	0
471	71.How Google Maps Can Help With Efforts to Tackle Delays in Accessing Critical Maternal Health Services [analysis], Aduragbemi Banke-Thomas, The Conversation Africa, , (September 06, 2021)	0
472	72.Why You Need a Digital Mentor to Achieve Your Goals, Newstex Blogs MarketBeat, , (July 18, 2021 Sunday)	0
473	73.MapQuest introduces Commute app, MarketLine NewsWire (Formerly Datamonitor), TECHNOLOGY & TELECOMMUNICATIONS, (September 29, 2014 Monday)	0
474	74.Report: Google outbids Facebook in race for Waze, Deutsche Welle Business, , (June 10, 2013 Monday)	0
475	75.Philippines: Waze's review of Manila's traffic condition 'a waste': Palace, Thai News Service, GENERAL NEWS, (November 1, 2019 Friday)	0
476	76.Find your inner artist or maybe just draw a map; THE EXPERT VIEW - APP-TITUDE, CYNTHIA KARENA, Sydney Morning Herald (Australia), THE GUIDE; Livewire; Pg. 9, (March 2, 2015 Monday)	0
477	77.Here are the best ways to save on fuel costs according to consumer group Which?, Mark Casci, Yorkshire Post, CONSUMER, (March 14, 2022 Monday)	0
478	78.Google Maps hack stunt gets Google's attention; says "appreciate seeing creative uses of Google Maps", Times Now Digital, Times Now, , (February 4, 2020 Tuesday)	0
479	79.New Zealand : Building sustainable cities critical for NZs future, Mena Report, , (May 9, 2022 Monday)	0
480	80.Waze's review of Manila's traffic condition 'a waste': Palace, Philippines News Agency, , (October 31, 2019 Thursday)	0
481	81.ADLINK collaborates with ecosystem partners to provide end-to-end C-V2X solutions to accelerate innovation and commercialization for connected cars and autonomous driving; An advanced C-V2X solution combines efforts and expertise to address complex technology challenges from data collection to communication to processing in real time, PR Newswire, , (October 27, 2021 Wednesday)	0
482	82.Rail Crossing Warnings Sought for Mapping Apps, By DAISUKE WAKABAYASHI, The New York Times, Section A; Column 0; Business/Financial Desk; Pg. 1, (December 20, 2016 Tuesday)	0
483	83.How to see Google Maps directions without unlocking your iPhone, Indian Technology news, , (August 6, 2018 Monday)	0
484	84.Lane closures on I-285 to stymie traffic for at least 8 months, David Wickert - The Atlanta Journal- Constitution, Atlanta Journal Constitution Online, , (October 3, 2022 Monday)	0
485	85.HC seeks Centre, AAP govt stand on rainwater harvesting, easing traffic jams in monsoons, Publishing India.com, , (June 29, 2022)	0
486	86.The creators of Pokémon Go say some players were accidentally attacking their servers, Matt Weinberger, The Business Insider, , (August 30, 2016 Tuesday)	0
487	87.TomTom Revamps iPhone App With CarPlay Support, Lane Guidance, Offline Maps With Weekly Updates, and More, Joe Rossignol, MacRumors.com, , (June 11, 2019 Tuesday)	0
488	88.Big Data Drives New Traffic Models for Urban Planners, ENR Engineering News-Record, DEPARTMENTS, (August 16, 2017)	0
489	89.AI vehicles could stop phantom traffic jams, Travis Loller, i-Independent Print Ltd, NEWS; Pg. 27, (November 24, 2022)	0
490	90.Now, a mobile app for police to provide real-time traffic updates, The Times of India (TOI), COIMBATORE, (November 17, 2022 Thursday)	0
491	91.'Google Maps nearly killed me': How a man ended up swept out to sea after taking a shortcut on his way home - and his incredible rescue story, Karen Ruiz For Daily Mail Australia, MailOnline, NEWS; Version:2, (June 20, 2019 Thursday)	0
492	92.Bus Rental Washington DC, Connect, Shares Tips to Ensure an Efficient Transportation Route, PR Newswire, , (July 25, 2019 Thursday)	0
493	93.TomTom Navigation for Android Arrives, Gear Diary, , (October 5, 2012 Friday)	0
494	94.How to add a NHS COVID Pass to Google Pay, Chris Hall, Newstex Blogs Pocket-lint.com, , (December 20, 2021 Monday)	0
495	95.Google buys Waze in effort to outsmart traffic, Pocket-lint.com, , (June 11, 2013 Tuesday)	0
496	96.Google overhauls Waze with first major update since the app was acquired, VentureBeat, , (October 19, 2015 Monday)	0
497	97.Karnataka surgeon runs for 15 mins, beats traffic to perform operation on time, Siasat Daily (India), , (September 12, 2022 Monday)	0
498	98.U Mobile is the First Telco to Power Waze in Smart Tunnel for all Drivers with Latest Partnership, Contify Telecom News, , (August 17, 2020 Monday)	0
499	99.New 20mph speed limit in force in parts of city, beth Thomas, South Wales Echo, NEWS; TEASERS; Pg. 8, (June 22, 2022 Wednesday)	0
500	100.Choked by App-Driven Traffic, A Community Closes Its Roads, By LISA W. FODERARO, The New York Times, Section A; Column 0; Metropolitan Desk; Pg. 1, (December 25, 2017 Monday)	1
501	1.The Google Maps feature we've all been dying for is finally almost here, Chris Smith, Boy Genius Report, , (September 5, 2018 Wednesday)	0
502	2.Best Route Planning Android apps – updated December 2022, Kristijan Lucic, WebNews - English, December 20, 2022 Tuesday https://www.androidheadlines.com/best-route-planning-android-apps	0
503	3.Apple using Waze data in new iOS 6 Maps, admin, iPads Advisor, , (June 13, 2012 Wednesday)	0
504	4.Test Drive: Jeep Compass S has plenty of breath with new 1.3 T270 engine, CE Noticias Financieras English, , (June 11, 2022 Saturday)	0
505	5.Young man causes virtual "traffic jam" and cheats Google Maps, CE Noticias Financieras English, , (February 4, 2020 Tuesday)	0
506	6.USE APP TO NAVIGATE CAMPUS DURING ROAD CONSTRUCTION, US Fed News, , (June 18, 2018 Monday)	0
507	7.SAFE DRIVING TIPS DURING FIRE SEASON, US Fed News, , (August 2, 2019 Friday)	0
508	8.ADLINK collaborates with ecosystem partners to provide end-to-end C-V2X solutions to accelerate innovation and commercialization for connected cars and autonomous driving, ICT Monitor Worldwide, , (October 28, 2021 Thursday)	0
509	9.Rail Crossing Warnings Are Sought for Mapping Apps, DAISUKE WAKABAYASHI, The New York Times , TECHNOLOGY, (December 19, 2016 Monday)	0
510	10.Artist creates Google Map 'traffic jam' with wagon of smartphones, Cox Media Group National Content Desk, Dayton Daily News (Ohio), NEWS, (February 3, 2020 Monday)	0
511	11.New Zealand : Building sustainable cities critical for NZs future, TendersInfo, , (May 9, 2022 Monday)	0
512	12.How To Use Waze, The App Google Just Bought For $1.1 Billion, The Business Insider, , (June 12, 2013 Wednesday)	0
513	13.Palestinians return rifle taken from soldiers during Jenin riot, TOI staff, The Times of Israel, , (February 13, 2018 Tuesday)	0
514	14.Approval of building maps in capital to begin soon, Hindustan Times, , (July 12, 2015 Sunday)	0
515	15.PTT PH joins mobile business with Waze, RITCHIE A. HORARIO, Manila Times (Philippines), , (May 1, 2015 Friday)	0
516	16.Find your inner artist or maybe just draw a map; The expert view APP-TITUDE, CYNTHIA KARENA, The Age (Melbourne, Australia), GREEN GUIDE; Livewire; Pg. 13, (February 26, 2015 Thursday)	0
517	17.How Google Maps can help with efforts to tackle delays in accessing critical maternal health services, MENAFN - Business & Finance News (English), , (September 6, 2021 Monday)	0
518	18.What It's Like Using Waze, The Navigation App That's Created A $1 Billion Bidding War In Silicon Valley, The Business Insider, , (May 24, 2013 Friday)	0
519	19.Google Has A Plan To Finally Bring Carpooling To Britain, Oliver Smith, Forbes.com, , (March 9, 2018 Friday)	0
520	20.School reopening leads to heavy traffic jams, Kuwait Times, , (September 19, 2022 Monday)	0
521	21.INTERNATIONAL PATENT: CHANGSHA UNIVERSITY OF SCIENCE AND TECHNOLOGY FILES APPLICATION FOR "CONTROL METHOD FOR TWO-WAY SHARED EMERGENCY LANE WITH CONTROLLABLE ISOLATION ZONE", US Fed News, , (August 29, 2020 Saturday)	0
522	22.Still game on for Team Singapore despite SEA Games woes, Philippines Daily Inquirer, , (November 10, 2019 Sunday)	0
523	23.Israelis escape mob attack after taking wrong turn into Palestinian village, TOI staff, The Times of Israel, , (February 1, 2022 Tuesday)	0
524	24.You Can't Talk or Text While Driving but It's OK to Read a Map App, Hal M. Bundrick, CFP, The Money Pivot, , (March 26, 2014 Wednesday)	0
525	25.The commercial GeoNET brings offline map alternatives?, All About Windows Phone, , (March 27, 2014 Thursday)	0
526	26.Waze and other smartphone apps that help commuters cause headaches for residents, LISA W. FODERARO, The Today File, , (December 26, 2017 Tuesday)	1
527	27.Thane traffic cops use Google Maps to deal with traffic crisis in quick time, Hindustan Times, , (December 31, 2021 Friday)	0
528	28.Breakfast - 06:40 AM GMT, TVEyes - BBC 1 London, U.K. NATIONAL; News, (March 23, 2020 Monday)	0
529	29.Bold globe in the heart of Afghanistan's capital city, CE Noticias Financieras English, , (December 7, 2022 Wednesday)	0
530	30.'Yandex launches Navigator mobile app', DmEurope, , (March 13, 2012 Tuesday)	0
531	31.Germany : TomTom previews navigation application for Android, Vijay98, TendersInfo, , (August 30, 2012 Thursday)	0
532	32.No more holiday traffic jam? Korean tech giants introduce traffic predictions, The Nation (Thailand), , (February 3, 2019 Sunday)	0
533	33.Thailand: PTT now on Waze, Thai News Service, BUSINESS NEWS, (May 4, 2015 Monday)	0
534	34.iOS 16, iPadOS 16 announced with major updates; exciting changes to Lock Screen [details], Newstex Blogs International Business Times India, , (June 7, 2022 Tuesday)	0
535	35.Friendly signage on way to Jersey borough that closed roads, Associated Press International, DOMESTIC NEWS, (February 15, 2018 Thursday)	1
536	36.Regulatory update: Iowa Public Utility Commission;Iowa Utilities Board , has submitted (E-22365 Field Inspection Report, US Official News, , (June 12, 2017 Monday)	0
537	37.TomTom Traffic Now Alerts Drivers to Slow Down When Approaching a Traffic Jam; ~ Latest version of TomTom Traffic includes new "Jam Ahead Warning" feature ~, Business Wire, , (September 4, 2013 Wednesday)	0
538	38.NYPD orders Google to stop Waze from revealing DWI checkpoint locations, Yoni Heisler, Boy Genius Report, , (February 6, 2019 Wednesday)	0
539	39.PTT PH joins mobile business with Waze, Ritchie A. Horario, The Manila Times, , (May 1, 2015 Friday)	0
540	40.MG gets even more plugged in, Damien O'Carroll, STUFF.CO.NZ, MOTORING, (March 2, 2021 Tuesday)	0
541	41.Traffic app to soon make commuting easier in Rajkot, Times of India (Electronic Edition), TIMES STATE, (January 4, 2023 Wednesday)	0
542	42.Building sustainable cities critical for NZ's future, LiveNews Publisher, LiveNews.co.nz, , (May 4, 2022 Wednesday)	0
543	43.Waze app integrates with Android Auto, MarketLine NewsWire (Formerly Datamonitor), TRANSPORTATION, (July 28, 2017 Friday)	0
544	44.Bus Rental Washington DC, Connect, Shares Tips to Ensure an Efficient Transportation Route, Global English (Middle East and North Africa Financial Network), , (July 25, 2019 Thursday)	0
545	45.Road construction in Waterloo, including Fairway Rd N, beginning the week of June 10, Real Estate Monitor Worldwide, , (June 11, 2022 Saturday)	0
546	46.Navigon app update adds Traffic Check, FreshMaps and Bing integration, All About Windows Phone, , (August 19, 2012 Sunday)	0
547	47.Google Maps Now Helps You Dodge Traffic Jams Easily With Its New Reporting Option, Naveed Ahmed, iLounge, , (April 8, 2019 Monday)	0
548	48.Google Maps suspends live information services in Ukraine, Intellinews - Russia This Week, , (March 1, 2022)	0
549	49.Disabled drivers will now be allowed through rush hour bus gate in High Street, PR Script Managers, The Docklands and East London Advertiser, ROP, (September 3, 2020 Thursday)	0
550	50.Netherlands : TomTom Traffic now alerts drivers to slow down when approaching a traffic jam, TendersInfo, , (September 6, 2013 Friday)	0
551	51.Friendly signage on way to Jersey borough that closed roads, Associated Press State & Local, STATE AND REGIONAL, (February 15, 2018 Thursday)	1
552	52.NYPD orders Google to stop Waze from revealing DWI checkpoint locations, BGR, , (February 6, 2019)	0
553	53.MTS invests in Navitel group of companies to develop navigation and mapping solutions, Russia Business News, , (October 7, 2022 Friday)	0
554	54.Youve got better things to do than wait in traffic, Katie Mandel, Map and Earth: Google LatLong Blog, , (March 7, 2011 Monday)	0
555	55.NYC commuters are spared a nightmare as road project starts, Transportation Monitor Worldwide, , (August 21, 2018 Tuesday)	0	again the nyc shortcut
556	56.How does Google Maps know how long your journey will take?; Google Maps got you out of a nasty traffic jam and told you how long it will take to get home? How does it do it?, By Matthew Cooper, manchestereveningnews.co.uk, NEWS; Version:2, (January 13, 2018 Saturday)	0
557	57.Road construction in Waterloo, including Fairway Rd N, beginning the week of June 10, Torstar Open Data Team, The Record (Waterloo Region, Ontario) Online, NEWS, (June 10, 2022 Friday)	0
558	58.Toyota Motor launches TC Smartphone Navigation app, MarketLine NewsWire (Formerly Datamonitor), TELECOMS; Automotive, Transport and Logistics, (December 1, 2016 Thursday)	0
559	59.Fort Worth Joins Waze Connected Citizens Program, Targeted News Service, Targeted News Service, , (December 13, 2016 Tuesday)	0
560	60.Texas: Fort Worth joins Waze Connected Citizens program, US Official News, , (December 15, 2016 Thursday)	0
561	61.No more holiday traffic jam? Korean tech giants introduce traffic predictions, The Nation (Thailand), , (February 3, 2019 Sunday)	0
562	62.Real-Time Navigation Application Among Several Improvements for Customers; Real-Time Navigation Application Among Several Improvements for Customers, Business Wire, , (March 8, 2010 Monday)	0
563	63.Road construction season underway, Impact News Service, , (May 21, 2021 Friday)	0
564	64.Breakfast - 06:41 AM GMT, TVEyes - BBC 1 North, U.K. REGIONAL TV; News, (March 23, 2020 Monday)	0
565	65.A California professor says he spotted Russia's invasion of Ukraine on Google Maps hours before Putin announced the attack, Business Insider US, , (February 25, 2022 Friday)	0
566	66.This Google Maps trick is interesting and terrifying at the same time, Chris Smith, Newstex Blogs Boy Genius Report, , (January 10, 2020 Friday)	0
567	67.Police want Waze to stop displaying DWI checkpoint locations, The Elm: Washington College, NEWS; Pg. 1, (February 20, 2019 Wednesday)	0
568	68.TomTom introduces application for Android devices, MarketLine NewsWire (Formerly Datamonitor), AUTOMOTIVE, TRANSPORT AND LOGISTICS; Technology & Telecommunications, (October 9, 2012 Tuesday)	0
569	69.SPLIT 2ND; REVIEW: CHERY TIGGO 8 PRO (Ain’t no mountain high enough: Experiencing luxury in a more affordable price point), Manny N. De Los Reyes [SE] Velocity, BusinessWorld, Pg. S2/8, (June 6, 2022 Monday)	0
570	70.Solar keyboard is light years ahead; 'A flat battery is the bane of modern life', Belfast Telegraph, NEWS; Pg. 30, (September 1, 2012 Saturday)	0
571	71.Google Maps latest update: Three new features you didn't know about; This would allow Google Maps to predict travel times in real time and thereby improving its overall accuracy., FE Online, The Financial Express, , (August 19, 2019 Monday)	0
572	72.No more holiday traffic jam? Korean tech giants introduce traffic predictions, The Nation (Thailand), , (February 3, 2019 Sunday)	0
573	73.Youve got better things to do than wait in traffic, csnguyen, Mobile: Google Mobile Blog, , (March 7, 2011 Monday)	0
574	74.Artist fakes Google Maps traffic jam with 99 phones, Napier Lopez, Newstex Blogs TheNextWeb.com, , (February 3, 2020 Monday)	0
575	75.Breakfast - 06:41 AM GMT, TVEyes - BBC 1 South West, U.K. REGIONAL TV; News, (March 23, 2020 Monday)	0
576	76.iOnRoad releases real-time navigation app for iOS 6, Progressive Media - Company News, BAKERY AND CEREALS; North America, (January 7, 2013 Monday)	0
577	77.Easter travel disruption to hit air, rail, road and sea in UK, Joanna Partridge, The Guardian (London), UK NEWS; Version:1, (April 13, 2022 Wednesday)	0
578	78.App tells you which streets are the safest, Kat Lay, The Times (London), NEWS; Pg. 19, (April 2, 2018 Monday)	0
579	79.PTT now on Waze, Philippines News Agency, , (April 30, 2015 Thursday)	0
580	80.TomTom Launches Android Mobile Navigation App For Rs 2370!, Trak.in, , (August 21, 2013 Wednesday)	0
581	81.Waze rerouting prompts New Jersey suburb to impose fines on non-residents using its streets, Indian Technology news, , (December 27, 2017 Wednesday)	1
582	82.Google Maps suspends live information services in Ukraine, CEE Telecoms/Media/IT NewsWatch Today, , (March 1, 2022 Tuesday)	0
583	83.United States : TomTom launches 30-day trial of Navigation app for iPhone, TendersInfo, , (April 19, 2014 Saturday)	0
584	84.Despite a loud opposing minority, low-traffic neighbourhoods are increasingly popular, Peter Walker, The Guardian (London), ENVIRONMENT; Version:1, (October 22, 2020 Thursday)	1	recheck
585	85.Telenav to add major updates to navigation app Scout for Phones, Progressive Media - Company News, QUICK SERVICE RESTAURANT & FAST FOOD; North America, (April 16, 2013 Tuesday)	0
586	86.Friendly signage on way to Jersey borough that closed roads; Friendly signage on way to Jersey borough that closed roads, Canadian Press, INTERNATIONAL, (February 15, 2018 Thursday)	1
587	87.Enjoy MapmyIndia's official navigation app - NaviMaps on iOS, Yourstory.in, , (July 28, 2014 Monday)	0
588	88.What is the Crossrail Elizabeth line route and how long does the journey take?, By, Alexandra Bullard, getreading.co.uk, WHAT'S ON NEWS; Version:1, (May 4, 2022 Wednesday)	0
589	89.How Google used AI to supercharge Maps in 2019, IT Next, , (February 7, 2020)	0
590	90.'It's impossible to explain what happens in your soul': A view from Ukraine's exodus to escape the Russian invasion, Business Insider US, , (February 26, 2022 Saturday)	0
591	91.Here's how cities can keep congestion reduced post-coronavirus, Cities Today, Newstex Blogs TheNextWeb.com, , (August 5, 2020 Wednesday)	0
592	92.Apple Seeds Second Public Betas of iOS and iPadOS 13.4 With New Mail Toolbar, iCloud Folder Sharing and More, Juli Clover, Newstex Blogs MacRumors.com, , (February 20, 2020 Thursday)	0
593	93.Breakfast - 06:41 AM GMT, TVEyes - BBC 1 West, U.K. REGIONAL TV; News, (March 23, 2020 Monday)	0
594	94.Waze to help drivers avoid tough intersections: Does GPS make us safer?; Navigation app Waze has unveiled a new feature that will help drivers avoid difficult intersections, the latest technological attempt to make the roads safer., Gretel Kauffman Staff writer, The Christian Science Monitor, Technology, (June 19, 2016 Sunday)	0
595	95.Using cellphone as GPS not subject to Calif. driving law, court rules, Legal Monitor Worldwide, , (February 28, 2014 Friday)	0
596	96.Traffic apps cause headache for cities; Shortcuts on Waze, Google Maps clog streets, Elizabeth Weise, @eweise, USA TODAY, USA TODAY, MONEY; Pg. 1B, (March 6, 2017 Monday)	1
597	97.Google Maps suspends live information services in Ukraine, Intellinews - Ukraine Today, , (March 1, 2022 Tuesday)	0
598	98.Breakfast - 06:41 AM GMT, TVEyes - BBC 1 Scotland, U.K. REGIONAL TV; News, (March 23, 2020 Monday)	0
599	99.App tells you which streets are the safest, Kat Lay, The Times (London), NEWS; Pg. 22, (April 2, 2018 Monday)	0
600	100.TMC Announces the Launch of its New Free Smartphone Navigation App, the TC Smartphone Navigation, Plus Company Updates(PCU), , (December 22, 2016 Thursday)	0
601	1.Digital maps are a modern marvel - until they're hijacked, Postmedia Breaking News, PMN NEWS, (September 28, 2018 Friday)	0
602	2.NYC commuters are spared a nightmare as road project starts, By DAVID PORTER, Associated Press State & Local, STATE AND REGIONAL, (August 20, 2018 Monday)	0
603	3.Friendly signage on way to Jersey borough that closed roads, The Associated Press, DOMESTIC NEWS, (February 15, 2018 Thursday)	1
604	4.Sheffield residents slam 'ridiculous' planters turning Crookes into a 'ghetto', By, Amber O'Connor, examiner.co.uk, TOPIC -S YORKS; Version:1, (May 30, 2022 Monday)	0
605	5.Yango Maps Tests In Ghana, Daily Guide Network, , (December 20, 2022 Tuesday)	0
606	6.Delhi High Court takes suo motu cognisance of lack of rainwater harvesting in capital, traffic jams during monsoons, Prashant Jha, Bar & Bench, , (July 1, 2022)	0
607	7.KMC to promote land merger for housing, EKantipur.com, , (August 28, 2013 Wednesday)	0
608	8.Congress will discuss whether cell phone use is aggravating in accidents, CE Noticias Financieras English, , (July 3, 2021 Saturday)	0
609	9.TomTom Navigation for Android arrives; ~ New app brings world-class TomTom maps and navigation to Android smartphone users ~, Business Wire, , (October 4, 2012 Thursday)	0
610	10.Brilliant travel apps you shouldn't leave without downloading, CE Noticias Financieras English, , (April 5, 2022 Tuesday)	0
611	11.TomTom launches navigation app for India, costs Rs 2,050, Global Data Point, , (August 26, 2013 Monday)	0
612	12.TomTom Traffic now alerts drivers to slow down when approaching a traffic jam, Web newswire, , (September 4, 2013 Wednesday)	0
613	13.NYC commuters are spared a nightmare as road project starts, By DAVID PORTER, The Associated Press, DOMESTIC NEWS, (August 20, 2018 Monday)	0
614	14.BLOG: L.A. Now: Man on 110 Freeway overpass causes gridlock, is held by police, Ari Bloomekatz and Dalina Castellanos, L.A. Now, , (December 11, 2012 Tuesday)	0
615	15.Artist creates faux traffic jams in Google Maps by strolling through streets with 99 cell phones, AFP - RELAXNEWS (English International Version), TECHNOLOGY, (February 4, 2020 Tuesday)	0
616	16.Praying to the gods of fortune, The Nation (Thailand), , (February 9, 2018 Friday)	0
617	17.Google Maps update will help you dodge the traffic jams, Michael Moore, Express Online, , (February 6, 2017 Monday)	0
618	18.Navigation app Waze introduces new feature for drivers to avoid 'difficult intersections', John DiPietro, Stock Watch, , (June 20, 2016 Monday)	0
619	19.In Brief: Descartes Underwriting raises US$18.5M to expand to Singapore, Manny Pacquiao launches PacPay, Prisca Akhaya, Newstex Blogs e27, , (September 11, 2020 Friday)	0
620	20.Breakfast - 06:41 AM GMT, TVEyes - BBC 1 West Midlands, U.K. REGIONAL TV; News, (March 23, 2020 Monday)	0
621	21.App tells you which streets are safest, Kat Lay, Health Correspondent, thetimes.co.uk, NEWS; Version:2, (April 2, 2018 Monday)	0
622	22.Logitech mouse buttons can control Zoom calls, Shenzhen Daily, , (September 23, 2020 Wednesday)	0
623	23.TomTom Traffic now alerts drivers to slow down when approaching a traffic jam, Web newswire, , (September 11, 2013 Wednesday)	0
624	24.NYC commuters are spared a nightmare as road project starts; NYC commuters are spared a nightmare as road project starts, David Porter, Canadian Press, INTERNATIONAL, (August 20, 2018 Monday)	0	this scene is referenced often - maybe recheck if valid, since they pre-planned for people taking the shortcut, which didnt happen
625	25.Praying to the gods of fortune, The Nation (Thailand), , (February 9, 2018 Friday)	0
626	26.Google Maps suspends live information services in Ukraine, Intellinews - Russia Today, , (March 1, 2022 Tuesday)	0
627	27.App tells you which streets are the safest, Kat Lay, The Times (London), NEWS; Pg. 19, (April 2, 2018 Monday)	0
628	28.MapmyIndia releases offline navigation app for iOS; It is a 'Freemium' app where the user has to pay a small fee to enjoy full Pro-guidance features and do not have to pay any data charges, as the app is offline, Telecom Tiger, , (July 29, 2014 Tuesday)	0
629	29.Endless fun in the sun -- rejoice in the solar-powered tablet battery, Irish Independent, FEATURES, (August 28, 2012 Tuesday)	0
630	30.Google Maps: New update will help you dodge the traffic jams, Michael Moore, Express Online, , (February 6, 2017 Monday)	0
631	31.BBC Radio 5 Live - 9:13 PM GMT, TVEyes - BBC Radio 5 Live, U.K. NATIONAL RADIO, (July 22, 2022)	0
632	32.Praying to the gods of fortune, The Nation (Thailand), , (February 9, 2018 Friday)	0
633	33.City of Toronto officially begins sharing traffic data with Waze to help motorists navigate the city, Canadian Government News, , (November 22, 2017 Wednesday)	0
634	34.Monday Morning Thoughts: Proposal Won't Solve Mace Problems, Could Make It Worse, Newstex Blogs The People's Vanguard of Davis( California), , (April 22, 2019 Monday)	1
635	35.Google Maps update will speed-up your next trip (but it won't work for everyone), Aaron Brown, Express Online, , (February 27, 2017 Monday)	0
636	36.Measuring Dynamic Tilt with an IMU - ACEINNA Video, Plus Company Updates(PCU), , (December 20, 2018 Thursday)	0
637	37.Technion students find way to hack Waze, create fake traffic jams, LIDAR GRAVE-LAZI, Jerusalem Post, NEWS; Pg. 4, (March 25, 2014 Tuesday)	0
638	38.Google and Facebook square up in bidding war for Waze, Graeme Burton, Computing, , (May 24, 2013 Friday)	0
639	39.This man's autorickshaw ride turned out to be unforgettable because of the 60-yr-old driver. Watch, India Today Online, , (December 1, 2022 Thursday)	0
640	40.Low traffic zones 'force cars into streets where poorer people live', Andrew Ellson, George Greenwood, thetimes.co.uk, NEWS; Version:1, (February 13, 2021 Saturday)	0
641	41.Weary commuters turn to Waze, Angkas, Philippines Daily Inquirer, , (August 26, 2019 Monday)	1	super interesting! government suggests to use waze to decongest main highways
642	42.Waze is now a part of Google, The Gadgeteer, , (June 12, 2013 Wednesday)	0
643	43.LA trying to get Waze traffic off one of the nation's steepest streets, Elijah Chiland, Curbed LA, , (May 21, 2018 Monday)	0
644	44.Waze rerouting prompts New Jersey suburb to impose fines on non-residents using its streets, Cal Jeffrey, TechSpot, , (December 26, 2017 Tuesday)	1
645	45.Six Miles of Traffic at Russia's Georgia Border Amid Mobilization—Tracker, Isabel van Brugen, Newsweek.com, , (September 22, 2022 Thursday)	0
646	46.Yango Tests 'Yango Maps' in Ghana, Kingslaey Asare, Ghanaian Times, , (December 16, 2022)	0
647	47.Meaningless, CE Noticias Financieras English, , (May 15, 2022 Sunday)	0
648	48.A Silicon Valley suburb turns to Waze to curb traffic and finds a bigger jam, Patrick Sisson, Curbed, , (July 7, 2017 Friday)	1
649	49.TomTom previews navigation application for Android; New app set for October release, M2 PressWIRE, , (August 29, 2012 Wednesday)	0
650	50.Technion students find way to hack Waze, create fake traffic jams, Jpost.com (The Jerusalem Post online edition), , (March 24, 2014 Monday)	0
651	51.27 Shahberi developers booked for unauthorised housing projects in Noida, Hindustan Times, , (August 3, 2019 Saturday)	0
652	52.Yandex.Maps now a full UWP for Windows 10, All About Windows Phone, , (December 28, 2016 Wednesday)	0
653	53.TAKEN FOR A RIDE BY NAVIGATION APPS, Dawn Chan, New Straits Times (Malaysia), NS27; Pg. 8, (January 27, 2019 Sunday)	0
654	54.Digital Maps Are a Modern Marvel - Until They're Hijacked, Indian Manufacturing News, , (October 1, 2018 Monday)	0
655	55.INRIX Expands into Brazil Through Exclusive Traffic Partnership with MapLink, India Automobile News, , (June 5, 2012 Tuesday)	0
656	56.WATCH: Artist uses 99 smartphones to create virtual traffic jams on Google Maps, Philippines Daily Inquirer, , (February 4, 2020 Tuesday)	0
657	57.How to Use the Map App in OS X Mavericks, Karla Danica Figuerres, International Business Times Australia, , (November 19, 2013 Tuesday)	0
658	58.No takers for city's scheme to set up shop in residential areas, Hindustan Times, , (July 31, 2015 Friday)	0
659	59.Germany : Digital map for autonomous driving in the Free State, TendersInfo, , (November 3, 2022 Thursday)	0
660	60.Web-Based Application Assists Companies in Increasing Visibility of Risks, Opportunities, Issues, Global English (Middle East and North Africa Financial Network), , (June 19, 2019 Wednesday)	0
661	61.DANGEROUS JOY RIDE; POLICE SEARCH FOR DRIVER THAT SENT TESLA AIRBORNE, ABC News Transcript, , (March 22, 2022 Tuesday)	0
662	62.Yandex launches Navigator Mobile App, SKRIN Market & Corporate News, , (March 13, 2012 Tuesday)	0
663	63.TomTom Previews Navigation Application for Android; ~ New app set for October release ~, Business Wire, , (August 29, 2012 Wednesday)	0
664	64.Digital maps are a modern marvel - until they're hijacked, National Post (f/k/a The Financial Post) (Canada), PMN NEWS, (September 28, 2018 Friday)	0
665	65.MG even more plugged in, Manawatu Standard (New Zealand), NEWS; NATIONAL; Pg. 17, (March 13, 2021 Saturday)	0
666	66.Jewish-Arab school threatened on Waze. 'May their names be erased' is posted on popular app, DANIEL K. EISENBUD and Reuters, Jerusalem Post, NEWS; Pg. 5, (August 10, 2015 Monday)	0
667	67.MG even more plugged in, Motor Times (New Zealand), FEATURES; MOTORING; Pg. 10, (March 11, 2021 Thursday)	0
668	68.Waze adds closure feature after Ayalon flood glitch; Users can tap on the new "closure icon" on the report screen to mark the exact location of the road closure on the map., Noa Parag, Globes [online] - Israel's Business Arena, , (February 28, 2013 Thursday)	0
669	69.How to get the most out of Windows 10's new emoji and symbols selector, James Walker, OnMSFT, , (August 21, 2019 Wednesday)	0
670	70.Google Maps: This new update will help you dodge the traffic jams, Michael Moore, Express Online, , (February 6, 2017 Monday)	0
671	71.AI in connected cars cuts traffic jams, say researchers, Greenwire, TODAY'S STORIES, (November 23, 2022 Wednesday)	0
672	72.Petrol and diesel drivers could be wasting £188million worth of fuel with heating error, Kris Boratyn, Express Online, , (January 7, 2023 Saturday)	0
673	73.Google buys Waze map app for $1.3bn, Dominic Rushe, Guardian.com., , (June 11, 2013 Tuesday)	0
674	74.Rekor Subsidiary Waycare Named to the ITS World Congress 2021 Hall of Fame, ACCESSWIRE, ACCESSWIRE, , (October 13, 2021 Wednesday)	0
675	75.Mapping app follows the crowd; Telenav adopts system that relies on volunteers to chart the best course, JOHN R. QUAIN, International New York Times, FINANCE; Pg. 10, (May 31, 2014 Saturday)	0
676	76.Kakao vs. SK Planet: Itâ€™s no longer David and Goliath , THE KOREA HERALD, , (November 15, 2015 Sunday)	0
677	77.Rekor Subsidiary Waycare Named to the ITS World Congress 2021 Hall of Fame, MENAFN - Press Releases (English), , (October 13, 2021 Wednesday)	0
678	78.Germany : Digital map for autonomous driving in the Free State, TendersInfo, , (November 2, 2022 Wednesday)	0
679	79.Best Smartphone GPS Application, Mobile Phone Advisor, , (December 13, 2011 Tuesday)	0
680	80.AI in connected cars eased traffic jams, researchers say, Travis Loller Associated Press, The Baltimore Sun, MAIN; A; Pg. 9, (November 26, 2022 Saturday)	0
681	81.Google Maps suspends live information services in Ukraine, Intellinews - Ukraine This Week, , (March 1, 2022)	0
682	82.SC was told complaint led to UP demolition; identity of complainants unclear, Manish Sahu, Indian Express, , (July 1, 2022 Friday)	0
683	83.Cops launch mobile app for women safety, Hindustan Times, , (May 17, 2015 Sunday)	0
684	84.Apple in talks to buy Waze - report; The technology giant is reportedly offering $400 million for the popular navigation app., Globes correspondent, Globes [online] - Israel's Business Arena, , (January 2, 2013 Wednesday)	0
685	85.Netherlands : Need more money for accessibility, Mena Report, , (August 20, 2021 Friday)	0
686	86.CARS WITH AI REDUCE RUSH HOUR TRAFFIC JAMS; TRANSPORTATION, TRAVIS LOLLER Associated Press , Wisconsin State Journal (Madison, Wisconsin), FRONT; Pg. A1, (November 24, 2022 Thursday)	0
687	87.Google responds after user hacks Google Maps traffic flow with 99 smartphones, Hindustan Times, , (February 4, 2020 Tuesday)	0
688	88.TomTom Gears Up with Navigation App for Android, Professional Services Close-Up, , (September 5, 2012 Wednesday)	0
689	89.Avoid Traffic During 405 Freeway Closure with Tips from Traffic Experts at TomTom; TomTom Helps Motorists Stay prepared and avoid Carmageddon II, Business Wire, , (September 25, 2012 Tuesday)	0
690	90.The construction of the City of Light event has started, Nordic Daily, , (September 29, 2022 Thursday)	0
691	91.TomTom Debuts Navigation App for Android, Manufacturing Close-Up, , (September 4, 2012 Tuesday)	0
692	92.Bengaluru doctor ditches traffic, runs for 45 mins to perform surgery; watch video, DNA Web Team, DNA, , (September 12, 2022 Monday)	0
693	93.PTT Philippines goes on smartphone app, Claire-Ann Marie C. Feliciano, BusinessWorld, Pg. S1/11, (May 1, 2015 Friday)	0
694	94.Toyota Announces the Launch of its New Free Smartphone Navigation App, the TC Smartphone Navigation, JCN Newswire, , (December 1, 2016 Thursday)	0
695	95.Bringing back balance to transport, The Dominion Post (Wellington, New Zealand), FEATURES; LETTERS; Pg. 7, (April 13, 2019 Saturday)	0
696	96.My View: The Proposed Fixes by Caltrans May Not Correct Traffic Problems in Davis, Newstex Blogs The People's Vanguard of Davis( California), , (November 23, 2019 Saturday)	1
697	97.Traffic apps confused by Houston road work, Real Estate Monitor Worldwide, , (December 7, 2016 Wednesday)	0
698	98.City Proposes Revisions for Mace Blvd. Corridor, Newstex Blogs The People's Vanguard of Davis( California), , (April 19, 2019 Friday)	1
699	99.Breakfast - 06:41 AM GMT, TVEyes - BBC News 24, U.K. NATIONAL; News, (March 23, 2020 Monday)	0
700	100.TomTom HD Traffic Powers MetroView GPS Navigation App for Australia, Business Wire, , (September 5, 2012 Wednesday)	0
701	1.Traffic diversions imposed on National Highways for President's programme, The Hindu, , (December 3, 2022 Saturday)	0
702	2.Man says he caused fake traffic jams on Google Maps with 99 phones, Global English (Middle East and North Africa Financial Network), , (February 4, 2020 Tuesday)	0
703	3.New Deep Learning AI Technology Can Help You Save Time on Your Commute, Targeted News Service, Targeted News Service, , (August 24, 2018 Friday)	0
704	4.Waze California Wildfire Snag Reminds Business Travelers of Downside to Nav Apps, Annie Pilon, Small Business Trends, , (December 8, 2017 Friday)	0
705	5.ODOT partners with navigation app Waze, Progressive Media - Company News, NORTH AMERICA; Strategic Alliance, (March 26, 2015 Thursday)	0
706	6.Breakfast - 06:41 AM GMT, TVEyes - BBC 1 Oxford, U.K. REGIONAL TV; News, (March 23, 2020 Monday)	0
707	7.Opinion | The maddening chaos that really need not be, MINT, , (March 17, 2019 Sunday)	0
708	8.MDOT SHA JOINS WAZE CONNECTED CITIZENS PROGRAM TO IMPROVE CUSTOMER SERVICE, States News Service, States News Service, , (December 11, 2019 Wednesday)	0
709	9.How to Develop Localization & Navigation Sensor Solutions for Drones, Autonomous Vehicles and Robots, Product News Network, , (January 15, 2019 Tuesday)	0
710	10.SpotHero, Waze and City of Chicago Join Forces to Outsmart Traffic on Chicago's Multi-Level Roads; Chicago's Popular Shortcut Now Powered by Waze Beacons, Eliminating Navigation Blackouts, GlobeNewswire, COMPANY ANNOUNCEMENT, (August 29, 2018 Wednesday)	0
711	11.Multilingual directions for Google Maps in HK; The new app allows voice commands to take drivers where they want to go, Stuart Lau , South China Morning Post, NEWS; Pg. 03, (November 7, 2012 Wednesday)	0
712	12.Germany : Digital map for autonomous driving in the Free State, Mena Report, , (November 2, 2022 Wednesday)	0
713	13.Waze navigation app launches latest version with new features, Progressive Media - Company News, WIND POWER; North America, (March 1, 2013 Friday)	0
714	14.Flaw in maps app Waze lets hackers track you, By Cara McGoogan, telegraph.co.uk, , (April 27, 2016 Wednesday)	0
715	15.Loudoun County to launch new website in November, ICT Monitor Worldwide, , (October 25, 2018 Thursday)	0
716	16.ROOM FOR IMPROVEMENT, The Chronicle (Toowoomba, Queensland), MOTORING; Pg. 44, (July 30, 2022 Saturday)	0
717	17.Navigation app Kimgisa sees fast growth , THE KOREA HERALD, , (October 2, 2015 Friday)	0
718	18.Controversies linked to driving app Waze, Agence France Presse -- English, , (March 1, 2016 Tuesday)	0
719	19.Still game on for Team Singapore despite Games woes; Chef de mission, leading record away team, hopeful kinks will be ironed out in Philippines, Kimberly Kwek, The Straits Times (Singapore), SPORT,(November 10, 2019 Sunday)	0
720	20.Porsche Macan 2019 review, Autocar, FIRST DRIVE, (December 10, 2018 Monday)	0
721	21.ACEINNA posts dynamic tilt orientation measurement video, David Manners, Electronics Weekly, , (December 20, 2018 Thursday)	0
722	22.Newly redesigned TomTom Go navigation tech launches in April, Mobile Phone Advisor, , (November 5, 2014 Wednesday)	0
723	23.Breakfast - 06:41 AM GMT, TVEyes - BBC 1 North East and Cumbria, U.K. REGIONAL TV; News, (March 23, 2020 Monday)	0
724	24.Road closures schedule for Waterloo Region, including Courtland Ave E, beginning the week of Jan. 21, Torstar Open Data Team Torstar Open Data Team, The Star (Toronto, Ontario) Online, , (January 21, 2022 Friday)	0
725	25.Casio Pro Trek WSD-F30 review: Rugged credentials, fiddly design, EdwardM, Expert Reviews, , (February 15, 2019 Friday)	0
726	26.Google Maps Navigation for Android adds traffic re-routing, Jason Ankeny, FierceMobileContent, , (March 8, 2011 Tuesday)	0
727	27.Biocon chief Kiran Mazumdar shares hilarious take on Bengaluru weather. Watch video, MINT, , (July 27, 2022 Wednesday)	0
728	28.Review: What the leading map apps can do for you, By Anick Jesdanun AP Technology Writer, Chicago Daily Herald, BUSINESS WIRE_; Pg. 0, (October 12, 2014 Sunday)	0
729	29.Toyota launches smartphone navigation app with disaster warning, Graeme Roberts, just-auto global news, , (December 1, 2016 Thursday)	0
730	30.Austin Transportation and Waze partner to share real-time traffic updates, US Official News, , (June 7, 2018 Thursday)	0
731	31.TomTom Go Mobile is free premium satnav for Android, but there's a catch, Chris Hall, Pocket-lint.com, , (March 25, 2015 Wednesday)	0
732	32.Is your small business ready for the fuel price hike in April?, Staff Reporter, Newstex Blogs Ventureburn, , (March 19, 2021 Friday)	0
733	33.MapmyIndia launches NaviMaps, A Navigation App With In-House Addresses, Nextbigwhat.com, , (May 28, 2014 Wednesday)	0
734	34.Study: AI in connected cars ease traffic jams, TRAVIS LOLLER Associated Press, The Pantagraph (Bloomington, Illinois), A; Pg. A1, (November 24, 2022 Thursday)	0
735	35.Waze recruiting Android beta site testers; Users who join the program will gain early access to the latest version of the app and will influence whether to add features., Alon Zeligman, Globes [online] - Israel's Business Arena, , (January 29, 2014 Wednesday)	0
736	36.Netherlands : Need more money for accessibility, TendersInfo, , (August 20, 2021 Friday)	0
737	37.HC grants four weeks to Centre, Delhi govt. to respond to rainwater harvesting issue, Utilities Monitor Worldwide, , (July 5, 2022 Tuesday)	0
738	38.Navigation : [iPhone/iPod/iPad] Sygic Italy: GPS Navigation v11.2.1, Mobile Phone Advisor, , (October 22, 2011 Saturday)	0
739	39.Hanoi inaugurates new road tunnel to address traffic congestion, 2022 Wednesday)	0
740	40.Green cabs rip off riders with tampered meters, Shenzhen Daily, , (February 8, 2017 Wednesday)	0
741	41.SHORTCUT TO POTENTIAL TRAGEDY; Why this "~shortcut' is a road to tragedy, Jenna Thompson , Daily Examiner (Grafton, New South Wales), Pg. 1, (January 3, 2019 Thursday)	1
742	42.Navigation app Kimgisa sees fast growth , THE KOREA HERALD, , (October 5, 2015 Monday)	0
743	43.Guillermo Godínez: Urban selfishness or lack of awareness?, CE Noticias Financieras English, , (February 28, 2022 Monday)	0
744	44.Waze and Esri Partnership: Made App-to-Infrastructure Possible, ICT Monitor Worldwide, , (October 14, 2016 Friday)	0
745	45.Morgan Freeman's Voice Will Now Guide You on Waze, Nick Sutrich, Android Headlines, , (February 23, 2016 Tuesday)	0
746	46.RUSSIAN FEDERATION,UKRAINE : Yandex Launches Navigator Mobile App, Reshma98, TendersInfo, , (March 14, 2012 Wednesday)	0
747	47.Artist uses 99 smartphones to create fake traffic jams on Google Maps, Digit Fast Track, , (February 3, 2020)	0
748	48.Toyota launches smartphone navigation app with disaster assistance feature, MarketLine NewsWire (Formerly Datamonitor), AUTOMOTIVE, (December 1, 2016 Thursday)	0
749	49.How to Develop Localization Navigation Sensor Solutions for Drones, Autonomous Vehicles ..., Literature and Websites News, , (January 16, 2019 Wednesday)	0
750	50.Clarion Includes WAZE Social Traffic and Navigation App on the Smart Access Cloud Server; Smart Access Users Now Can Access the World's Fastest Growing Community-Based Traffic and Navigation App on Their Clarion Products, PR Newswire, , (January 8, 2013 Tuesday)	0
751	51.Waze: navigation app for quicker ways around town, Tim Bradshaw in Los Angeles, (December 1, 2017 Friday)	0
752	52.Ayalon Highway partners with startup to enhance road safety, efficiency, SARAH BEN-NUN, Jpost.com (The Jerusalem Post online edition), , (December 1, 2020 Tuesday)	0
753	53.Man uses 99 smartphones to create a 'fake traffic jam' and fool Google Maps, Technology Times, , (February 5, 2020 Wednesday)	0
754	54.Waze 'Planned Drives' Feature on iOS Helps Plan Future Trips Based on Expected Traffic, Nick Salerni, iPhone in Canada, , (March 17, 2016 Thursday)	0
755	55.Mace Blvd Redesign Comes Back before Council, Newstex Blogs The People's Vanguard of Davis(California), , (November 15, 2019 Friday)	1
756	56.'Engine damage' likely as petrol and diesel drivers waste £188million with heating error, Felix Reeves, Express Online, , (November 15, 2022 Tuesday)	0
757	57.AUSTIN TRANSPORTATION AND WAZE PARTNER TO SHARE REAL-TIME TRAFFIC UPDATES, US Fed News, , (June 6, 2018 Wednesday)	1	recheck - adjustments through data planned
758	58.VETERANS DAY WEEKEND ADVISORY, States News Service, States News Service, , (November 6, 2019 Wednesday)	0
759	59.A Closer Look: Maps now offer offline use, PC syncing and other features beyond basic driving; A Closer Look: What map apps can do for you, Anick Jesdanun, Canadian Press, BUSINESS, (October 7, 2014 Tuesday)	0
760	60.Road closures schedule for Waterloo Region, including Courtland Ave E, beginning the week of Jan. 21, Torstar Open Data Team, The Record (Waterloo Region, Ontario) Online, NEWS, (January 21, 2022 Friday)	0
761	61.Capitol Perspectives: Missouri Congressional redistricting, Phill Brooks, Newstex Blogs Independent, , (February 18, 2022 Friday)	0
762	62.Sugar Land Continues to Address Top Resident Concern Through Innovation, US Official News, , (August 1, 2018 Wednesday)	1
763	63.'Damages components!' Drivers warned of common idling error that may affect the engine, Kris Boratyn, Express Online, , (November 20, 2022 Sunday)	0
764	64.The real life Street View! Google is testing an AR feature that places directions over your camera's view of your surroundings using recognisable landmarks to navigate in real time, Yuan Ren For Mailonline, MailOnline, SCIENCE; Version:4, (February 11, 2019 Monday)	0
765	65.THE COASTAL HIGHWAY; Don't quite have the legs for the coastal path? The new South West 660 lets you driveit instead. James Stewart tackles the first section, James Stewart, The Sunday Times (London), TRAVEL;FEATURES; Pg. 12,13, (May 22, 2022 Sunday)	0
766	66.Russian men seek refuge abroad, fearing call-up to fight in Ukraine, (September 24, 2022 Saturday)	0
767	67.Consumer Watchdog to FTC: Shut down this Google-Waze deal now, VentureBeat, , (June 12, 2013 Wednesday)	0
768	68.TomTom Expands Its Global Traffic Footprint to 64 Countries, Financial Buzz, , (June 20, 2017 Tuesday)	0
769	69.Muddy heroes of Victorian floods, Kiel Egging and Peter Rolfe, Kids News Online, , (October 17, 2022 Monday)	0
770	70.CITY OF ASHEVILLE PARTNERS WITH WAZE TRAVEL APP TO ADD OFFICIAL TRAFFIC INFORMATION, US State News, , (December 19, 2016 Monday)	1
771	71.TomTom to Power MICHELIN's Mobile App for Truckers Providing Best-in-Class Routing, Business Wire, , (October 4, 2017 Wednesday)	0
772	72.WeRide to Test Fully Autonomous Vehicles in Guangzhou, Ding Yi, Caixin Global, BUSINESS & TECH, (July 10, 2020 Friday)	0
773	73.AI in connected cars eased traffic jams, researchers say, Travis Loller Associated Press, The Morning Call, MAIN; A; Pg. 10, (November 26, 2022 Saturday)	0
774	74.Toronto begins sharing traffic data with Google-owned Waze, CIOL Writers, CIOL, , (November 22, 2017 Wednesday)	0
775	75.India hails surgeon who ran two miles to escape traffic jam and operate on patient, Amrit Dhillon, Delhi, thetimes.co.uk, WORLD; Version:1, (September 13, 2022 Tuesday)	0
776	76.TomTom to Power MICHELIN's Mobile App for Truckers Providing Best-in-Class Routing, Financial Buzz, , (October 4, 2017 Wednesday)	0
777	77.An artist wheeled 99 smartphones around in a wagon to create fake traffic jams on Google Maps, Aaron Holmes, Newstex Blogs The Business Insider, , (February 3, 2020 Monday)	0
778	78.Toyota starts sales of Russian special series RAV4 Exclusive, SKRIN Market & Corporate News, , (October 4, 2016 Tuesday)	0
779	79.Tour de l'Ã&;#x017D;le: Cyclists take over Montreal streets on Friday and Sunday, The Gazette (Montreal), LOCAL NEWS, (May 30, 2019 Thursday)	0
780	80.TomTom Traffic Launches in Japan, Business Wire, , (October 26, 2017 Thursday)	0
781	81.A Closer Look: Maps now offer offline use, PC syncing and other features beyond basic driving; A Closer Look: What map apps can do for you, Anick Jesdanun, Canadian Press, BUSINESS, (October 8, 2014 Wednesday)	0
782	82.Artist uses 99 smartphones to create fake traffic jams on Google Maps, Digit, , (February 3, 2020 Monday)	0
783	83.HOLIDAY WEEKEND TRAVEL, SERVICES ADVISORY, States News Service, States News Service, , (January 17, 2020 Friday)	0
784	84.Lilburn leaders explain 'traffic apocalypse', Jillian Price - The Atlanta Journal-Constitution, Atlanta Journal Constitution Online, , (March 18, 2022 Friday)	0
785	85.Enjoy the Car but Not the Infotainment? We Can Help., Consumer Reports, , (March 2021)	0
786	86.Map apps, By, Miller, Amanda, Army Times, A; Pg. 24, (October 20, 2014 Monday)	0
787	87.Fed-up locals call for clamp on Google-inspired 'rat-run', Tess Ikonomou, Heidelberg Leader Online, , (February 10, 2022 Thursday)	1
788	88.Here’s When NOT To Travel For Thanksgiving In The D.C. Region, WebNews - English, November 18, 2022 Friday https://dcist.com/story/22/11/18/thanksgiving-travel-worst-times-2022/	0
789	89.Waze's new trip preview feature explains why you need to take a detour on your drive, Chris Smith, Newstex Blogs Boy Genius Report, , (July 28, 2021 Wednesday)	0
790	90.EDC News: EDC-6 Preview—Next-Generation Traffic Incident Management, Impact News Service, , (November 12, 2020 Thursday)	0
791	91.Tessandori: "Problems can be avoided by informing neighbors in real time"., CE Noticias Financieras English, , (November 29, 2022 Tuesday)	0
792	92.Furious 7 Hits The Streets With Waze For Groundbreaking Promotion To Launch Home Entertainment Release; Navigation App Gives Drivers the Fastest Route To Locate Free Furious 7 Merchandise in Seven Cities, PR Newswire, , (August 25, 2015 Tuesday)	0
793	93.TMC Announces the Launch of its New Free Smartphone Navigation App, the TC Smartphone Navigation, FinancialWire, , (December 1, 2016 Thursday)	0
794	94.Malaysian MPs raise concerns about Waze, Google Maps, Sumisha Naidu, Channel NewsAsia, ASIA PACIFIC, (November 26, 2015 Thursday)	0
795	95.Thanksgiving Travel: Waze Predicts Best (and Worst) Times to Drive in Los Angeles This Week, THR Staff, hollywoodreporter.com, NEWS; TAG, (November 23, 2016 Wednesday)	0
796	96.TMC Announces the Launch of its New Free Smartphone Navigation App, the TC Smartphone Navigation, M2 PressWIRE, , (December 1, 2016 Thursday)	0
797	97.A Closer Look: What map apps can do for you, ANICK JESDANUN, Associated Press Financial Wire, BUSINESS NEWS, (October 8, 2014 Wednesday)	0
798	98.ACEINNA Launches the First Open Source IMU Development Kit for Drones, Robots and AGVs -- ACEINNA, Global English (Middle East and North Africa Financial Network), , (September 13, 2018 Thursday)	0
799	99.Map apps, By, Miller, Amanda, Marine Corps Times, A; Pg. 28, (October 20, 2014 Monday)	0
800	100.Construction of Tel Aviv light rail begins with much fanfare and few traffic snags, Real Estate Monitor Worldwide, , (August 4, 2015 Tuesday)	1
801	1.A Closer Look: What map apps can do for you, ANICK JESDANUN, Associated Press Online, BUSINESS NEWS, (October 8, 2014 Wednesday)	0
802	2.How Atlanta streamlines traffic flows, Deepak Puri, Network World, REVIEWS, (August 21, 2017 Monday)	1
803	3.Ask Dave Taylor: How does Google Maps know about traffic?, Dave Taylor For the Camera, Colorado Daily: University of Colorado at Boulder, BUSINESS; Pg. 1, (June 22, 2018 Friday)	0
804	4.How to Develop Localization & Navigation Solutions for Drones, Autonomous Vehicles & Robots, Global English (Middle East and North Africa Financial Network), , (January 14, 2019 Monday)	0
805	5.A Closer Look: What map apps can do for you, ANICK JESDANUN, Associated Press Online, BUSINESS NEWS, (October 7, 2014 Tuesday)	0
806	6.Google Disables Ukraine Live Traffic Data, Matthew Broersma, silicon.co.uk, , (February 28, 2022 Monday)	0
807	7.Researchers zero in on Tennessee's I-24 to study traffic jams, Adam Tamburin, Newstex Blogs Axios, , (December 12, 2022 Monday)	0
808	8.Thane traffic police gear up for traffic jams as people return from long weekend holiday, Hindustan Times, , (August 15, 2022 Monday)	0
809	9.UPDATE: Power back in Eurobodalla - Power outages from Shoalhaven to Bega Valley, Tom McGann, Bay Post, , (November 22, 2022 Tuesday)	0
810	10.A Closer Look: What map apps can do for you, ANICK JESDANUN, The Associated Press, BUSINESS NEWS, (October 7, 2014 Tuesday)	0
811	11.Measuring Dynamic Tilt with an IMU - Video, Product News Network, , (December 21, 2018 Friday)	0
812	12.TomTom Celebrates Millionth Mercedes-Benz Car Hitting the Road with TomTom Traffic, Financial Buzz, , (March 7, 2017 Tuesday)	0
813	13.Road “named” after student who discovered it with navigation software, People's Daily Online - English, , (July 13, 2017 Thursday)	0
814	14.Map apps, By, Miller, Amanda, Navy Times, A; Pg. 28, (October 20, 2014 Monday)	0
815	15.Big, brisk and comfy, The New Zealand Herald, GENERAL NEWS; Pg. B009, (March 27, 2019)	0
816	16.UPDATE: Power back in Eurobodalla - Power outages from Shoalhaven to Bega Valley, Tom McGann, Moruya Examiner, , (November 22, 2022 Tuesday)	0
817	17.Clarion Adds WAZE Social Traffic and Navigation App on the Smart Access Cloud Server,Wireless News, , (January 11, 2013 Friday)	0
818	18.There is growing concern over where navigation apps sometimes tell you to go., GAYLE KING, CARTER EVANS, CBS News Transcripts, NEWS; Domestic, (April 6, 2018 Friday)	0
819	19.Google disables Maps in Ukraine to protect citizens, CE Noticias Financieras English, , (February 28, 2022 Monday)	0
820	20.Netherlands,United States : Independent study confirms accuracy of TomTom Traffic, TendersInfo, , (October 11, 2013 Friday)	0
821	21.A Closer Look: What map apps can do for you, ANICK JESDANUN, Associated Press Financial Wire, BUSINESS NEWS, (October 7, 2014 Tuesday)	0
822	22.Tour de l'Île: Cyclists take over Montreal streets on Friday and Sunday, Postmedia Breaking News, LOCAL NEWS, (May 30, 2019 Thursday)	0
823	23.Traffline Gets You Out of Traffic Jams With Text Alerts, Nextbigwhat.com, , (April 26, 2013 Friday)	0
824	24.'Architect at fault if bldg against approved map', Times of India (Electronic Edition), TIMES STATE, (December 25, 2022 Sunday)	0
825	25.Economic Watch: Chinese firms chip in knowhow to empower virus control, 张钟凯, Xinhua General News Service, CHINA NEWS, (February 3, 2020 Monday)	0
826	26.Canada : City of Toronto officially begins sharing traffic data with Waze to help motorists navigate the city Translate, TendersInfo, , (November 21, 2017 Tuesday)	1
827	27.Uri Levine, co-founder of Waze: &"Build a startup and a life of fracasos&", CE Noticias Financieras English, , (March 16, 2018 Friday)	0
828	28.Qalandiya drama not the first Waze controversy, Arutz Sheva Staff, Arutz Sheva, , (March 1, 2016 Tuesday)	0
829	29.WIPO PUBLISHES PATENT OF TRIMBLE FOR "INTEGRATED VISION-BASED AND INERTIAL SENSOR SYSTEMS FOR USE IN VEHICLE NAVIGATION" (AMERICAN INVENTORS), US Fed News, , (September 24, 2018 Monday)	0
830	30.Garmin Brings Big-Screen PNDs, More, TWICE, Pg. 1, (January 7, 2014)	0
831	31.Phone settings that should be changed, Surit Doss, The Telegraph (India), , (December 23, 2018 Sunday)	0
832	32.Waze Rolling Out Support for Separate Carpool App Nationwide, Mitchel Broussard, MacRumors.com, , (October 10, 2018 Wednesday)	0
833	33.TomTom: Independent Study Confirms Accuracy of TomTom Traffic, India Automobile News, , (October 10, 2013 Thursday)	0
834	34.Leading German Car Manufacturer Selects TomTom Traffic, Business Wire, , (January 5, 2016 Tuesday)	0
835	35.Not a lot of good options to get to Toronto, Waterloo Chronicle, OPINION; Pg. 1, (June 25, 2018 Monday)	0
836	36.MCG commissioner pitches for more compost plants in societies, Hindustan Times, , (April 23, 2018 Monday)	0
837	37.Map apps, By, Miller, Amanda, Air Force Times, A; Pg. 28, (October 20, 2014 Monday)	0
838	38.Caught in traffic flood ahead of rainy season, Kuwait Times, , (October 3, 2019 Thursday)	0
839	39.Authority not to interfere in construction on village lands, Hindustan Times, , (September 30, 2015 Wednesday)	0
840	40.Traffic jams, speed cameras or gas stations: how to prepare your car trip for Easter Week, CE Noticias Financieras English, , (April 12, 2022 Tuesday)	0
841	41.-iGO primo app Turkey Edition: Now with Free Live Traffic, ENP Newswire, , (May 28, 2012 Monday)	0
842	42.'Architect at fault if bldg against approved map', The Times of India (TOI), LUCKNOW, (December 26, 2022 Monday)	0
843	43.HAAS Alert Integrates With Waze To Provide Real-Time Emergency Service Road Alerts, Global English (Middle East and North Africa Financial Network), , (October 5, 2017 Thursday)	0
844	44.Earth Day: MCG commissioner pitches for compost units at societies, Hindustan Times, , (April 22, 2018 Sunday)	0
845	45.Waze for Android Auto now available, private beta closed, Indian Technology news, , (July 27, 2017 Thursday)	0
846	46.Artist Created Traffic In Google Maps Using 99 Phones And Red Wagon, Newstex Blogs International Business Times News, , (February 5, 2020 Wednesday)	0
847	47.The map showing the incredible traffic jam in the Suez Canal, CE Noticias Financieras English, , (March 26, 2021 Friday)	0
848	48.Waze co-founder dreams of solving problem of traffic jams, Jpost.com (The Jerusalem Post online edition), , (August 27, 2022 Saturday)	0
849	49.Man redirects traffic using Google Maps 'hack'; Handcart full of phones could send cars on other routes, Andrew Griffin, The Independent (United Kingdom), NEWS; Version:2, (February 3, 2020 Monday)	0
850	50.Manila seen as worst city, The Nation, The Nation (Thailand), , (October 2, 2015 Friday)	0
851	51.Startup promises to solve one of the biggest challenges for driverless cars, Brian Fung, Waterloo Region Record, BUSINESS; Pg. E9, (July 16, 2016 Saturday)	0
852	52.Workshop on digital learning tools conducted for visually-challenged, The Times of India (TOI), TRICHY, (March 12, 2019 Tuesday)	0
853	53.Southbound motorways out of Auckland congested ahead of Labour Weekend, Gabrielle McCulloch and Katie Ham, STUFF.CO.NZ, NATIONAL, (October 21, 2022 Friday)	0
854	54.Bengaluru doctor runs 3km in traffic to perform surgery, Hindustan Times, , (September 12, 2022 Monday)	0
855	55.Kids set free to roam on their own feel more confident navigating in adulthood, Newstex Blogs Medical Xpress, , (July 29, 2021 Thursday)	0
856	56.Manila seen as worst city, The Nation, The Nation (Thailand), , (October 2, 2015 Friday)	0
857	57.Waze Now Features Real-Time Road Closure Reporting, AppAdvice, , (February 27, 2013 Wednesday)	0
858	58.Muscat Governorate reviews solutions to deal with rain water, traffic congestion, By: Times News Service, Times of Oman, , (March 18, 2022 Friday)	0
859	59.Scorching to a halt; AND 100,000 JAMS, LOUISE BERWICK, Daily Star, NEWS; Pg. 9, (May 26, 2017 Friday)	0
860	60.Google Maps Public Transit, Traffic For New Cities, Thomas Halleck, International Business Times News, , (May 15, 2014 Thursday)	0
861	61.Stuck in the slow lanes, KIERAN ROONEY TRANSPORT REPORTER, Herald Sun (Australia), NEWS; Pg. 8, (February 8, 2019 Friday)	0
862	62.Potential of apps to tackle gridlock, Chris Selley, National Post (f/k/a The Financial Post) (Canada), CANADA; Pg. A5, (April 25, 2016 Monday)	0
863	63.ALK Technologies Announces CoPilot Live 9 Mobile Navigation Platform; - Next generation GPS navigation apps for smartphones and tablets will feature an interactive user interface, cutting-edge routing technology and seamless access to hyperlocal online content, PR Newswire Europe, , (February 14, 2011 Monday)	0
864	64.It's 2020 and I've started using my Windows Phone Lumia 930 again - because of Windows Maps, James Walker, Newstex Blogs OnMSFT, , (December 5, 2020 Saturday)	0
865	65.VDOT PARTNERS WITH WAZE CONNECTED CITIZENS PROGRAM TO IMPROVE TRAVEL ON VIRGINIA'S ROADWAYS, States News Service, States News Service, , (December 12, 2016 Monday)	0
866	66.Edinburgh road closure: Trial closure of Portobello's Brunstane Road set to become permanent, Ian Swanson, Edinburgh Evening News, TRAFFIC AND TRAVELCOUNCILEDINBURGH, FIFE AND LOTHIANS, (December 9, 2022 Friday)	1
867	67.Car Tech: 5 Technologies That Don't Work as Well as You Think, Eric Schaal, Wall St. Cheat Sheet, , (September 12, 2015 Saturday)	0
868	68.BR-040 is considered the deadliest highway in the country, CE Noticias Financieras English, , (December 26, 2022 Monday)	0
869	69.Netherlands : Sygic selects TomTom location content to power GPS navigation app, TendersInfo, , (September 18, 2012 Tuesday)	0
870	70.How Bad Is Apple's iOS6 Maps Disaster?, Carl Franzen, Talking Points Memo, , (September 20, 2012 Thursday)	0
871	71.Fatal Tesla Crash Exposes Gap In Automaker's Use Of Car Data, Alan Ohnsman, Forbes.com, , (April 16, 2018 Monday)	0
872	72.Waze adds a smart traffic bar, but is still missing iPhone 6 optimization, Joe White, AppAdvice, , (April 3, 2015 Friday)	0
873	73.UPDATE: Power back in Eurobodalla - Power outages from Shoalhaven to Bega Valley, Tom McGann, Eurobodalla Shire Independent, , (November 22, 2022 Tuesday)	0
874	74.Russian men join exodus, fearing call-up to fight in Ukraine, Hindustan Times Chandigarh, , (September 24, 2022 Saturday)	0
875	75.A defensive town wall once surrounded Malton, but what happened to it?, The Wiltshire Gazette and Herald, , (January 4, 2023 Wednesday)	0
876	76.Indonesia: Offices to implement WFH when natural disaster hits Jakarta: Governor, Thai News Service, GENERAL NEWS, (December 29, 2022 Thursday)	0
877	77.Mapping Apps Follow the Crowd, By JOHN R. QUAIN, The New York Times, Section AU; Column 0; Automobiles; Pg. 4, (June 1, 2014 Sunday)	0
878	78.TomTom Gets Set for the Future of Driving at IAA Frankfurt 2017, Business Wire, , (September 12, 2017 Tuesday)	0
879	79.Nation’s traffic cops going map ‘appy, Shanghai Daily (Benchmark), , (September 11, 2019 Wednesday)	0
880	80.Waze's new Planned Drives feature tells you the best time to leave for a trip, Elyse Betters, Pocket-lint.com, , (March 16, 2016 Wednesday)	0
881	81.Mercedez-Benz Is Making the Driving Experience Better for All Miamians, David Burn, AdPulp, , (April 27, 2019 Saturday)	0
882	82.How Google Maps can help with efforts to tackle delays in accessing critical maternal health services, Newstex Blogs Medical Xpress, , (September 7, 2021 Tuesday)	0
883	83.Free Nokia HERE satnav arrives in Google Play store, barryc, Expert Reviews, , (December 11, 2014 Thursday)	0
884	84.Coronavirus in Mexico: emerging measures did not stop people, mobility reduced only 45%, CE Noticias Financieras English, , (April 4, 2020 Saturday)	0
885	85.Google Maps' new feature could be a real lifesaver, and here's why, Aaron Brown, Express Online, , (July 30, 2017 Sunday)	0
886	86.TomTom Expands Its Global Traffic Footprint to 64 Countries; On a mission to fight traffic congestion and improve mobility across the world, TomTom extends TomTom Traffic to countries from Eastern Europe and the Middle East, Business Wire, , (June 20, 2017 Tuesday)	0
887	87.Waze launches Planned Drives on iOS to tell you when to leave based on real-time traffic data, Paul Sawers, VentureBeat, , (March 16, 2016 Wednesday)	0
888	88.Google Maps is borrowing another of Waze s best features with traffic slowdown reporting, iCrowdNewswire (English), , (April 8, 2019 Monday)	0
889	89.Google to Acquire Waze for $1.3B: Report; The mobile wars heat up as Google seals the deal on Waze's crowdsourced mapping and navigation tech., Pedro Hernandez, Datamation.com, , (June 10, 2013 Monday)	0
890	90.ALK Technologies Announces CoPilot Live 9 Mobile Navigation Platform, Product News Network, , (February 21, 2011 Monday)	0
891	91.Police to work with map apps nationwide to update traffic info, 傅双琪, Xinhua General News Service, CHINA NEWS, (September 10, 2019 Tuesday)	0
892	92.'Segment' plan to prevent rat runs through city centre; Area within middle ring road to be split into seven zones, Mark Cardwell, Birmingham Post, NEWS; Pg. 4, (July 29, 2021 Thursday)	0
893	93.Covid-19 Responses: Queues, traffic jams reported as Moscow permit system starts, BBC Monitoring Former Soviet Union - Political Supplied by BBC Worldwide Monitoring, , (April 15, 2020 Wednesday)	0
894	94.How to make a traffic jam without a car, Leigh Geary, Newstex Blogs Coolsmartphone, , (February 3, 2020 Monday)	0
895	95.Online road closures map an invaluable tool for drivers – rain, hail or shine, Premium Official News, , (May 29, 2012 Tuesday)	0
896	96.Police to work with map apps nationwide to update traffic info, Weekly Trust, , (September 14, 2019 Saturday)	0
897	97.TomTom Navigation For Android Lands In India, Sneha Bokil-Paranjape, WATBlog.com, , (August 22, 2013 Thursday)	0
898	98.What Tinder can do for you, CE Noticias Financieras English, , (September 18, 2021 Saturday)	0
899	99.The China Monologues: Public transport, personal headache, Alexandra Sieh Colorado Daily Columnist, Colorado Daily: University of Colorado at Boulder, LATEST-STORIES; Pg. 1, (April 30, 2018 Monday)	0
900	100.Five programs with which Waze wants to help cities, CE Noticias Financieras English, , (May 13, 2019 Monday)	0
901	1.THE DRIVE, TIM HARLOW; STAFF WRITER, Star Tribune (Minneapolis, MN), NEWS; Pg. 5A, (December 19, 2022 Monday)	0
902	2.NEWSTALK 1010 Joins Waze for Broadcasters to Deliver Real-Time Traffic Updates to Torontonians, Plus Company Updates(PCU), , (September 7, 2018 Friday)	0
903	3.Waterloo highway closures for planned roadwork (Oct. 13), Torstar Open Data Team, The Record (Waterloo Region, Ontario) Online, NEWS, (October 13, 2022 Thursday)	0
904	4.Unmanned taxis to hit more roads as companies stepping up tests, Fan Feifei, China Daily (Hong Kong Edition), , (April 28, 2020 Tuesday)	0
905	5.The Super73-R Brooklyn E-Bike Feels More Like a Motorcycle Than a Bicycle, Tyler Hayes, Newsweek.com, , (April 23, 2022 Saturday)	0
906	6.The Flaw in Bret Weinstein and Heather Heying's Proposal for the Future of Humanity, Foundation For Economic Education, , (December 10, 2021 Friday)	0
907	7.TomTom Traffic Can Now Reach 5bn People Worldwide, Financial Buzz, , (September 12, 2017 Tuesday)	0
908	8.Uber in world of pain; App may be ditched for taxi fares, Benedict Brook , The Observer (Gladstone, Queensland), Pg. 30, (June 19, 2017 Monday)	0
909	9.Drivers will beat traffic jams through new app which maps UK's most congested roads, minister vows, ByKatie French, telegraph.co.uk, NEWS; Version:1, (September 1, 2018 Saturday)	0	interesting nevertheless
910	10.Sportico Transactions: Moves and Mergers Roundup for July 1, Sportico, , (July 1, 2022)	0
911	11.Waze's new feature alerts drivers about approaching difficult intersection, John DiPietro, Stock Watch, , (June 20, 2016 Monday)	0
912	12.Uber is in a world of pain; App may be ditched for taxi fares, The Ipswich Advertiser (Queensland), Pg. 28, (June 28, 2017)	0
913	13.The Scout navigation app adds chat, meetups and personalized traffic, Mel Martin, TUAW, , (November 15, 2014 Saturday)	0
914	14.OF FLOODS AND SEAWEED -- FACTOR IN SAFETY WHEN PLANNING A ROAD TRIP FOR SUMMER VACATION, US Fed News, , (July 11, 2019 Thursday)	0
915	15.Up to 19% more traffic recorded in the CDMX, CE Noticias Financieras English, , (October 28, 2022 Friday)	0
916	16.Making Driving Safer With HERE Road Alerts, MENAFN - Press Releases (English), , (January 4, 2023 Wednesday)	0
917	17.Uber in world of pain; App may be ditched for taxi fares, (Queensland), Pg. 25, (June 19, 2017 Monday)	0
918	18.Unmanned taxis to hit more roads in nation as companies stepping up tests, China Daily, China Daily, (April 28, 2020 Tuesday)	0
919	19.Uber in world of pain; App may be ditched for taxi fares, Benedict Brook , The Northern Star and Rural Weekly (New South Wales), Pg. 18, (June 19, 2017 Monday)	0
920	20.-Sygic selects TomTom location content to power GPS navigation app, ENP Newswire, , (September 21, 2012 Friday)	0
921	21.Uber in world of pain; App may be ditched for taxi fares, Benedict Brook , Daily Examiner (Grafton, New South Wales), Pg. 19, (June 19, 2017 Monday)	0
922	22.Racers use apps to detect speed cameras, TIMES NEWS NETWORK, Times of India (Electronic Edition), TIMES CITY, (October 27, 2022 Thursday)	0
923	23.Clarion Features Waze Social Traffic and Navigation App on the Smart Access Cloud Server, News, , (January 19, 2013 Saturday)	0
924	24.Abbottabad flash flood losses blamed on encroachments, The News International, , (September 12, 2022 Monday)	0
925	25.Day-long traffic congestion expected in central Delhi over protests by Congress, Hindustan Times, , (June 21, 2022 Tuesday)	0
926	26.Uber in world of pain; App may be ditched for taxi fares, Benedict Brook , The Daily Mercury and Rural Weekly (Mackay, Queensland), Pg. 28, (June 19, 2017 Monday)	0
927	27.Day 1 of Hwy 417 closure causes long traffic jams, Matthew Lapierre, Ottawa Citizen, NEWS, (August 12, 2022 Friday)	0
928	28.Uber in world of pain; App may be ditched for taxi fares, (Queensland), Pg. 29, (June 19, 2017 Monday)	0
929	29.Day 1 of Hwy 417 closure causes long traffic jams, Matthew Lapierre, Ottawa Citizen, NEWS, (August 12, 2022 Friday)	0
930	30.Uber in world of pain; App may be ditched for taxi fares, (Rockhampton, Queensland), Pg. 25, (June 19, 2017 Monday)	0
931	31.The South West 660: the new scenic driving route from Poole to Watchet, James Stewart, thetimes.co.uk, TRAVEL; Version:1, (May 22, 2022 Sunday)	0
932	32.Waze app for Windows Phone 8 makes its debut, is a community based navigation app, Ron, WinBeta, , (November 21, 2013 Thursday)	0
933	33.Uber in world of pain; App may be ditched for taxi fares, Benedict Brook , The Advertiser (Woolgoolga), Pg. 17, (June 24, 2017)	0
934	34.Toronto and Google-owned Waze app agree to trade traffic data, Staff - Torstar News Service, MetroNews.ca, METRO NEWS | NEWS | TORONTO; Pg. 0, (November 20, 2017 Monday)	0
935	35.Beat the gridlock: Google Maps will now read traffic and accident alerts out loud to warn you about congestion while driving, RICHARD GRAY FOR MAILONLINE, MailOnline, SCIENCE, (November 5, 2015 Thursday)	0
936	36.Videos show huge traffic jams as people flee Kyiv after Russia attacked Ukraine's capital as part of wider invasion, Business Insider US, , (February 24, 2022 Thursday)	0
937	37.TomTom unveils latest version of HD Traffic service at CES, Progressive Media - Company News, BAKERY AND CEREALS; North America, (January 10, 2013 Thursday)	0
938	38.Crowdsourced app Waze seeks stranglehold of sat-nav market, AutoCar, NEWS; Pg. 13, (August 15, 2018)	0
939	39.Cafe owners in Dehradun claim admin action on them 'arbitrary', Tanmayee Tyagi, The Times of India (TOI), DEHRADUN, (October 9, 2022 Sunday)	0
940	40.Why Waze Isn't the Best Choice for Commuters During Early Stages of Wild Fires: Check Better Sources, Lynn Walford, AUTO Connected Car News, , (December 8, 2017 Friday)	0
941	41.WebLink® from Abalta Technologies Brings Popular Waze Smartphone App into the Connected Car; New In-Vehicle Integration Through Abalta's WebLink Platform Will Allow Drivers Access to the World's Most Popular Navigation App on In-Vehicle Infotainment Systems, Business Wire, , (November 28, 2017 Tuesday)	0
942	42.Technology Helps Motorists Maneuver In A Natural Disaster, NPR Morning Edition, , (September 18, 2018 Tuesday)	0
943	43.Corrections and clarifications, Corrections and clarifications column editor, The Guardian (London), NEWS; Version:2, (October 9, 2022 Sunday)	0
944	44.TomTom Traffic Can Now Reach 5bn People Worldwide, Business Wire, , (September 12, 2017 Tuesday)	0
945	45.AutoMobility LA Announces Its 2017 Hackathon Presented By Honda Innovations, Plus Company Updates(PCU), , (October 24, 2017 Tuesday)	0
946	46.Traffic jams are caused by keeping the wrong distance between cars, maths study finds, By, OliviaRose Fox, mirror.co.uk, TRAVEL; Version:1, (September 11, 2021 Saturday)	0
947	47.Apple unveils updated iOS, Shenzhen Daily, , (June 6, 2018 Wednesday)	0
948	48.AutoMobility LA Announces Its 2017 Hackathon Presented By Honda Innovations, Plus Company Updates(PCU), , (October 24, 2017 Tuesday)	0
949	49.Measuring Dynamic Tilt with an IMU - Video, Literature and Websites News, , (December 24, 2018 Monday)	0
950	50.Dharamshala on slow path to progress, Hindustan Times Jammu & Kashmir, , (July 9, 2019 Tuesday)	0
951	51.Road construction in Waterloo, including Bridge St W, beginning the week of Mar. 11, Torstar Open Data Team Torstar Open Data Team, The Record (Waterloo Region, Ontario) Online, NEWS, (March 11, 2022 Friday)	0
952	52.Louisiana DOTD and Baton Rouge City-Parish partner with Waze for data sharing programme, Progressive Media - Company News, NORTH AMERICA; Industry news, (May 17, 2016 Tuesday)	1
953	53.Have you found your way back to Google Maps?, MINT, , (December 20, 2012 Thursday)	0
954	54.Technology Helps Motorists Maneuver In A Natural Disaster, NPR Morning Edition, , (September 18, 2018 Tuesday)	0
955	55.Loudoun County Is Again a Top Digital County, Targeted News Service, Targeted News Service, , (July 12, 2019 Friday)	0
956	56.Stories from Slate, Henry Grabar, Slate Magazine, MONEYBOX; Business, (June 16, 2017 Friday)	1
957	57.Waze Introduces C-3PO Voice For Navigation Instructions, Muni Perez, Android Headlines, , (November 25, 2015 Wednesday)	0
958	58.Auto Expo: MG Motor unveils next-gen Hector SUV in 5 variants, starting at Rs 14.72 L, ANI, Asian News International (ANI), , (January 11, 2023 Wednesday)	0
959	59.Data-Driven Detectives; Google refused order to release data. Will other companies bow under pressure?, Deanna Paul, Edmonton Sun, NEWS; Pg. A53, (August 19, 2018 Sunday)	0
960	60.Meet the man who hacked Google Maps with 99 smartphones in a cart to create a #8216;traffic jam', Staff, Newstex Blogs BGR: Your Mobile Life, , (February 3, 2020 Monday)	0
961	61.Don't ditch your paper maps just yet, KATIE HUMPHREY; STAFF WRITER, Star Tribune (Minneapolis, MN), NEWS; Pg. 1A, (July 27, 2013 Saturday)	0
962	62.40 minutes to go 1.4km: Where 'rat runners' create ACT traffic hell, Blake Foden, Canberra Times Online, , (December 10, 2018 Monday)	1
963	63.From bus routes to gutters, tech-savvy youth map Mali's capital, India Engineering news, , (August 30, 2022)	0
964	64.Honda readies for autonomous driving: begins testing of its cars, CE Noticias Financieras English, , (September 11, 2021 Saturday)	0
965	65.Anodot's Autonomous Analytics Helps Waze Improve Driver Experience, Plus Company Updates(PCU), , (June 6, 2018 Wednesday)	0
966	66.Barnstaple residential area being turned into rat run by drivers, PR Script Managers, North Devon Gazette, ROP, (November 13, 2019 Wednesday)	1
967	67.Police turn to data analysis to rid Ggm of perennial traffic jams, Hindustan Times Chandigarh, , (January 7, 2019 Monday)	0
968	68.Waze's new trip preview feature explains why you need to take a detour on your drive, BGR, , (July 28, 2021)	0
969	69.Day 1 of Hwy 417 closure causes long traffic jams, Matthew Lapierre, Postmedia Breaking News, NEWS, (August 12, 2022 Friday)	0
970	70.Research on Networks Discussed by Researchers at Henan Normal University (Neural Network Based on Multi-Scale Saliency Fusion for Traffic Signs Detection), Network Daily News, NETWORKS, (January 6, 2023 Friday)	0
971	71.Yandex Launches Navigator Mobile App, GlobeNewswire, PRODUCT / SERVICES ANNOUNCEMENT, (March 13, 2012 Tuesday)	0
972	72.TomTom Celebrates Millionth Mercedes-Benz Car Hitting the Road with TomTom Traffic; Mercedes Drivers Benefit from world-class TomTom Traffic Service, Business Wire, , (March 7, 2017 Tuesday)	0
973	73.Tough rules on mobile use make sense. Keeping them secret doesn't; The Government has issued strict advice on using phones in cars - but I only found it out in court, FRASER NELSON, The Daily Telegraph (London), BUSINESS; Pg. 20, (December 29, 2017 Friday)	0
974	74.Road closure leads to traffic chaos in Nelson, Catherine Hubbard and Frances Chin, The Nelson Mail (New Zealand), STUFF.CO.NZ, (November 5, 2022 Saturday)	0
975	75.CoPilot GPS App Will Provide Premium Navigation Features for Free, Chip Chick, , (February 26, 2012 Sunday)	0
976	76.AutoMobility LA Announces Its 2017 Hackathon Presented By Honda Innovations, Plus Company Updates(PCU), , (October 24, 2017 Tuesday)	0
977	77.ALK Technologies unveils CoPilot Live Premium Navigation App; New generation sat nav app includes the ability to fully personalize your route, a new intuitive user interface and seamless access to social content., Business Wire, , (June 27, 2011 Monday)	0
978	78.Here's how this Google Maps feature can save you from a fine, CE Noticias Financieras English, , (July 19, 2022 Tuesday)	0
979	79.Ashram flyover closure kicks in at 8am today, Hindustan Times Gurugram, , (January 1, 2023 Sunday)	0
980	80.Low-traffic schemes planned to cut pollution and rat-running, Enfield Independent, , (February 9, 2021 Tuesday)	0
981	81.Sygic Selects TomTom Location Content to Power GPS Navigation App, Business Wire, , (September 18, 2012 Tuesday)	0
982	82.Map company could solve big hurdle for driverless car tech; Ford, Stanford and others invest $6M in Civil Maps' cheap, detailed solution, Brian Fung The Washington Post, The Toronto Star, BUSINESS; Pg. B3, (July 18, 2016 Monday)	0
983	83.Time to fix city's traffic jams!, The Point Newspaper, , (August 5, 2021 Thursday)	0
984	84.Where are you going?, ANICK JESDANUN * The Associated Press, Telegraph Herald (Dubuque, IA), B; Pg. 10, (October 12, 2014 Sunday)	0
985	85.The algorithmic trade-off between accuracy and ethics, Theodore Kinni, strategy+business, , (March 11, 2020 Wednesday)	0
986	86.You can now adjust how quickly Alexa speaks in the U.S., Kyle Wiggers, VentureBeat, , (August 7, 2019 Wednesday)	0
987	87.AutoMobility LA Announces Its 2017 Hackathon Presented By Honda Innovations, Plus Company Updates(PCU), , (October 24, 2017 Tuesday)	0
988	88.Montreal First in Canada to Exchange Traffic Data with Google's Waze App, Gary Ng, iPhone in Canada, , (April 26, 2016 Tuesday)	0
989	89.Paddle Partner App Utilizes Offline Navigation to Enhance Kayaking Expereinces, Joe Hughes, MarketersMedia News Hub, , (May 7, 2017 Sunday)	0
990	90.2kmh West Gate is double the trouble, Kieran Rooney, Herald Sun (Australia), NEWS; Pg. 5, (December 29, 2022 Thursday)	0
991	91.Your Space: Chakan roads need a quick fix, Hindustan Times, , (December 4, 2022 Sunday)	0
992	92.Anchorage Joins Waze Connected Citizens Program, Targeted News Service, Targeted News Service, , (August 10, 2017 Thursday)	0
993	93.Day 1 of Hwy 417 closure causes long traffic jams, Matthew Lapierre, Postmedia Breaking News, NEWS, (August 12, 2022 Friday)	0
994	94.Google temporarily disables few Google Maps tools in Ukraine over safety concerns, India Today Online, , (February 28, 2022 Monday)	0
995	95.Croatia : Through investments in transport infrastructure, connecting the centers of counties with the whole of Croatia, Mena Report, , (December 10, 2022 Saturday)	0
996	96.LEGO Jurassic World: The Secret Exhibit - 07:05 AM GMT, TVEyes - ITV 1 London, U.K. NATIONAL; Children's, (September 1, 2019 Sunday)	0
997	97.Clarion Features Waze Social Traffic and Navigation App on the Smart Access Cloud Server, Entertainment Close-up, , (January 11, 2013 Friday)	0
998	98.Bay Area Freeway Patrol Joins Waze Connected Citizens Program, Targeted News Service, Targeted News Service, , (December 14, 2016 Wednesday)	0
999	99.Yandex finds out how traffic jams in Tashkent changed during the year, UzDaily (English), , (December 25, 2019 Wednesday)	0
1000	100.Use Google maps to solve gridlocks, traffic police told, The Pioneer (India), , (January 8, 2019 Tuesday)	0
