# Supplementary material for: Traffic jam by GPS: A systematic analysis of the negative social externalities of large-scale navigation technologies
Source: PLoS One. 2024 Aug 6;19(8):e0308260. doi: 10.1371/journal.pone.0308260 (PMC11302916; doi:10.1371/journal.pone.0308260)
Supplement: S6 File — (XLSX) [file pone.0308260.s006.xlsx]

## Sheet: Coding Results Final Articles
INTERNAL_INDEX	ARTICLE_TITLE	PUBLICATION	LOCATION_COUNTRY	LOCATION_CITY	DATE	CAUSE_DISSCUED	PROBLEM	EFFECT	SYMPTOMS	SOLUTION	SOLUTION_SUCCESS	SOLUTION_ISSUER	NOTE	NEXISUNI_LINK	PUBLISHER_LINK	OPENLY_ACCESSIBLE	PUBLISHER_ARTICLE_TITLE	PUBLISHER	PUBLISHER_ARTICLE_YEAR	PUBLISHER_AUTHOR
ST1_1	Sat Navs turn residential streets into rat-runs as traffic on minor roads rockets by 72% in a decade - while dropping on major routes	MailOnline	UK	London	27092020	access_to_satnavs_increased	satnavs_redirect_from_larger_roads	traffic_in_residental_streets	none	none	none	none	In London, minor roads saw a staggering 72 per cent increase in use in a decade	https://advance.lexis.com/api/document?collection=news&id=urn:contentItem:60XW-V8B1-JBNF-W4XN-00000-00&context=1516831	https://www.dailymail.co.uk/news/article-8777571/Sat-Navs-turn-residential-streets-rat-runs-minor-road-traffic-rockets-72-decade.html	Yes	Sat Navs turn residential streets into rat-runs as traffic on minor roads rockets by 72% in a decade - while dropping on major routes	MAILONLINE	2020	ANTONIA PAGET
ST1_4	Locals only: St Peters residents aim to strike against rat-runners, ,	The Advertiser Online	Australia	St Peters	13072020	avoiding_traffic; avoiding_traffic_lights	satnavs_redirect_from_larger_roads	dangerous_traffic	noise_pollution; dangerous	restrict_parking;	none	residents		https://advance.lexis.com/api/document?collection=news&id=urn:contentItem:60BP-4XS1-DY66-508R-00000-00&context=1516831	https://www.adelaidenow.com.au/messenger/east-hills/first-ave-st-peters-40kmh-limit-would-stop-payneham-rd-ratrunning-residents-say/news-story/39d76e4b8ad603c2272a1f00815bb42f	No	First Ave, St Peters: 40km/h limit would stop Payneham Rd rat-running, residents say	The Advertiser Online	2020	Caleb Bond
ST1_5	Working towards a greener and safer Royal Greenwich - have your say, ,	Impact News Service	UK	Greenwich	18022021	avoiding_bottlenecks	satnavs_redirect_from_larger_roads	traffic_in_residental_streets	air_pollution; noise_pollution; speeding; illegal_parking	low_traffic_neighbourhood	none	government	LTNs stop traffic taking shortcuts through residential roads by using barriers, called modal filters, such as planters, bollards or cameras	https://advance.lexis.com/api/document?collection=news&id=urn:contentItem:621S-W0T1-JDG9-Y1VC-00000-00&context=1516831	https://www.royalgreenwich.gov.uk/news/article/1786/working_towards_a_greener_and_safer_royal_greenwich_-_have_your_say	Yes	Working towards a greener and safer Royal Greenwich - have your say	Royal Borough of Greenwich	2021	Royal Borough of Greenwich
ST1_6	Navigation Apps Making Secret Shortcuts Very Public in Communities, NEWS; Domestic,	CBS This Morning (Transcript)	USA	Leonia	15012018	seeking_shortcuts	satnavs_redirect_from_larger_roads	traffic_in_residental_streets	parking; traffic_jams; stuck_in_driveway	close_streets_to_thru_traffic; remove_streets_from_app	true	government		https://advance.lexis.com/api/document?collection=news&id=urn:contentItem:5RF0-1NN1-JB20-G507-00000-00&context=1516831	https://www.cbsnews.com/video/small-town-uses-low-tech-solution-to-combat-waze-and-google-maps/	Yes	Small town uses low-tech solution to combat Waze and Google	CBS News	2018	CBS News
ST1_9	Low traffic zones 'force cars into streets where poorer people live', NEWS; Pg. 12,	The Times (London)	UK	London	31022021	seeking_shortcuts	satnavs_redirect_from_larger_roads	traffic_in_residental_streets	house_price_depreciation_on_LTN_boundary_roads	low_traffic_neighbourhood	true	government	LTNs were solution to rat running but lead to more traffic and lower house prices on the boundary raods	https://advance.lexis.com/api/document?collection=news&id=urn:contentItem:620G-4PC1-JCBW-N1CN-00000-00&context=1516831	https://www.thetimes.co.uk/article/low-traffic-zones-force-cars-into-streets-where-poorer-people-live-6svsbck3k	No	Low traffic zones ‘force cars into streets where poorer people live’	The Times	2021	Andrew Ellson, George Greenwood
ST1_11	Critics of UK low-traffic schemes told that 25,000 filters already existed, ENVIRONMENT; Version:2,	The Guardian (London)	UK	none	16052021	rat_running	satnavs_redirect_from_larger_roads	traffic_in_residental_streets	none	low_traffic_neighbourhood	true	government	LTNs were solution to rat running but lead to more traffic and lower house prices on the boundary raods	https://advance.lexis.com/api/document?collection=news&id=urn:contentItem:62P5-7T71-DY4H-K0B7-00000-00&context=1516831	https://www.theguardian.com/environment/2021/may/16/critics-of-uk-low-traffic-schemes-told-that-25000-filters-already-existed	Yes	Critics of UK low-traffic schemes told that 25,000 filters already existed	The Guardian	2021	Peter Walker
ST1_12	When Apps Send Traffic to Your Neighborhood, Section A; Column 0; Editorial Desk; Pg. 22,	The New York Times	USA	Brooklyn	02022018	seeking_shortcuts	satnavs_redirect_from_larger_roads	traffic_in_residental_streets	rush_hour; clogged_streets;	provide_better_mass_transportation	none	none		https://advance.lexis.com/api/document?collection=news&id=urn:contentItem:5RJD-PT51-JBG3-61R6-00000-00&context=1516831	https://www.nytimes.com/2018/02/01/opinion/traffic-streets.html	Yes	When Apps Send Traffic to Your Neighborhood	The New York Times	2018	The New York Times
ST1_15	A Silicon Valley suburb turns to Waze to curb traffic and finds a bigger jam, ,	Curbed	USA	Los Altos	07072017	none	satnavs_redirect_from_larger_roads	traffic_in_residental_streets	none	close_streets_to_thru_traffic;	true	government		https://advance.lexis.com/api/document?collection=news&id=urn:contentItem:5NYV-3S01-F03R-N414-00000-00&context=1516831	https://archive.curbed.com/2017/7/7/15938868/traffic-silicon-valley-waze	Yes	A Silicon Valley suburb turns to Waze to curb traffic and finds a bigger jam	Curbed	2017	Patrick Sisson
ST1_18	Guest Commentary: Fixing the Mace Mess - The Big Picture, ,	The People's Vanguard of Davis	USA	Davis	29032022	waze_craze	satnavs_redirect_from_larger_roads	traffic_in_residental_streets	stuck_in_driveway	widening_street	none	government	If a driver's route saves a minute or two, then Waze and the other navigation apps direct hordes to follow	https://advance.lexis.com/api/document?collection=news&id=urn:contentItem:653S-GBD1-F03R-N0R7-00000-00&context=1516831	https://www.davisvanguard.org/2022/03/guest-commentary-fixing-the-mace-mess-the-big-picture/	Yes	Guest Commentary: Fixing the Mace Mess – The Big Picture	The People’s Vanguard of Davis	2022	The People’s Vanguard of Davis
ST1_20	What are the environmental pros and cons of so many of us relying on GPS apps, ,	EgbertoWillies.com	USA	Los Angeles	10042021	developers	satnavs_redirect_from_larger_roads	traffic_in_residental_streets	speeding; congestion_on_off_ramps;	none	none	none	So, now, in addition to congesting the freeway, you've also congested the side streets and the intersections	https://advance.lexis.com/api/document?collection=news&id=urn:contentItem:62DF-D1M1-F03R-N0P8-00000-00&context=1516831	https://egbertowillies.com/2021/04/10/what-are-the-environmental-pros-and-cons-of-so-many-of-us-relying-on-gps-apps/	Yes	What are the environmental pros and cons of so many of us relying on GPS apps	egbertowillies.com	2021	EARTHTALK
ST1_23	Dan Fumano: 'Rat-running' and 'the price of anarchy': Vancouver copes with GPS-enabled cars, LOCAL NEWS,	The Vancouver Sun (British Columbia)	Canada	Vancouver	12022020	rat_running	satnavs_redirect_from_larger_roads	traffic_in_residental_streets	safety_concern;	reduce_speed_limit	none	government	When local governments set speed limits, these changes are reflected in Waze and factor into routing recommendations	https://advance.lexis.com/api/document?collection=news&id=urn:contentItem:5Y6D-FWF1-JBKR-P4RJ-00000-00&context=1516831	https://vancouversun.com/news/local-news/dan-fumano-rat-running-and-the-price-of-anarchy-vancouver-copes-with-gps-enabled-cars	Yes	Dan Fumano: 'Rat-running' and 'the price of anarchy.' Vancouver copes with GPS-enabled cars	Vancouver Sun	2020	Dan Fumano
ST1_25	The incredibly steep L.A. street that is being inundated with inexperienced drivers following navigation apps- and it's driving the residents insane, NEWS; Version:3,	MailOnline	USA	Los Angeles	06042018	none	satnavs_redirect_from_larger_roads	dangerous_traffic	cars_stuck; car_crash; crash_into_yard	remove_streets_from_app; ban_turns	none	residents	Baxter Street in the Echo Park neighborhood is the third steepest street in Los Angeles with a 32 percent gradient.	https://advance.lexis.com/api/document?collection=news&id=urn:contentItem:5S1Y-8J71-JCJY-G4YG-00000-00&context=1516831	https://www.dailymail.co.uk/news/article-5587537/The-impossibly-steep-L-street-drivers-following-navigation-apps-getting-stuck-on.html	Yes	The incredibly steep L.A. street that is being inundated with inexperienced drivers following navigation apps - and it's driving the residents insane	MAILONLINE	2018	JENNIFER SMITH
ST1_31	Navigation tech brings twists, turns Digital maps may cause problems, MONEY; Pg. C1,	The Pantagraph (Bloomington, Illinois)	USA	Fremont	06092017	people_blindly_follow_apps	satnavs_redirect_from_larger_roads	traffic_in_residental_streets	stuck_in_driveway	ban_turns; adding_speed_bumps	false	government	The countermeasures turned the shortcuts into slower routes, no longer recommended as bypasses around traffic. "Finding the best shortcut around here once was like competitive sport, but Waze has sort of given everyone access to these routes," says Gunning, 49	https://advance.lexis.com/api/document?collection=news&id=urn:contentItem:5PG1-4J61-JBSG-R4N9-00000-00&context=1516831	https://financialpost.com/business/car-navigation-tech-brings-new-twists-and-turns-to-driving	Yes	Car navigation tech brings new twists and turns to driving	Financial Post	2017	Michael Liedtke
ST1_34	Of Map Apps and Traffic Jams, ,	MINT	India	New Delhi	05022018	access_to_satnavs_increased	satnavs_redirect_from_larger_roads	traffic_in_residental_streets	none	none	none	none	The corporate citizenship of technology firms needs to extend well beyond the tired argument that their employees are paying income and local taxes.	https://advance.lexis.com/api/document?collection=news&id=urn:contentItem:5RK7-MHT1-JDKC-R04V-00000-00&context=1516831	https://www.livemint.com/Opinion/dcZr24gKTno4l0a6xh0RIN/Of-Map-Apps-and-Traffic-Jams.html	Yes	Of Map Apps and Traffic Jams	MINT	2018	Siddharth Pai
ST1_35	Hey Google, hide the rat run, MAI; Pg. 42,	The West Australian (Perth)	Australia	Perth	28092019	none	satnavs_redirect_from_larger_roads	dangerous_traffic	car_crash	remove_streets_from_app	none	government	We are requesting Google to amend the suggested route in their software and for them to indicate the posted route via Great Eastern Highway and Tonkin Highway."	https://advance.lexis.com/api/document?collection=news&id=urn:contentItem:5X4W-4SW1-DY8X-63V5-00000-00&context=1516831	https://thewest.com.au/politics/local-government/city-of-belmont-asks-google-to-amend-software-to-stop-motorists-using-stanton-road-as-thoroughfare-ng-b881336471z	No	City of Belmont asks Google to amend software to stop motorists using Stanton Road as thoroughfare	The West Australian (Perth)	2019	Sarah Brookes
ST1_36	Mace Blvd Redesign Comes Back before Council, ,	The People's Vanguard of Davis( California)	USA	Davis	15112019	none	satnavs_redirect_from_larger_roads	traffic_in_residental_streets	congestion_on_off_ramps;	add_traffic_signals; widening_street; add_meters	none	government	The best solution then is to implement policies that slow traffic down in the southern portion of Mace, which could impact the algorithms used by the navigational apps and stop the apps from diverting traffic from I-80 to Mace	https://advance.lexis.com/api/document?collection=news&id=urn:contentItem:5XH9-W5R1-JB4V-8153-00000-00&context=1516831	https://www.davisvanguard.org/2019/11/mace-blvd-redesign-comes-back-before-council/	Yes	Mace Blvd Redesign Comes Back before Council	The People’s Vanguard of Davis	2019	David Greenwald
ST1_38	Residents victorious in stopping Letham Mains traffic from using narrow lane, ,	East Lothian Courier	UK	Haddington	19102020	none	satnavs_redirect_from_larger_roads	traffic_in_residental_streets	safety_concern;	none	none	none		https://advance.lexis.com/api/document?collection=news&id=urn:contentItem:613K-GNF1-JD39-X007-00000-00&context=1516831	https://www.eastlothiancourier.com/news/18799245.traffic-new-haddington-houses-cant-use-letham-mains-lane/	Yes	Traffic from new Haddington houses can't use Letham Mains Lane	East Lothian Courier	2020	Marie Sharp
ST1_39	2019 General Assembly session - privatizing public roads in McLean, Va, ,	Bacon's Rebellion( Virginia)	USA	McLean	28112018	none	satnavs_redirect_from_larger_roads	traffic_in_residental_streets	clogged_streets;	ban_turns; close_streets_to_thru_traffic;	none	government	develop a program to issue permits to residents of a designated area that will allow such residents to make turns into or out of the neighborhood during certain times of the day where such turns would otherwise be restricted	https://advance.lexis.com/api/document?collection=news&id=urn:contentItem:5TVC-G6T1-DXKX-0112-00000-00&context=1516831	https://www.baconsrebellion.com/wp/2019-general-assembly-session-privatizing-public-roads-in-mclean-va/	Yes	2019 General Assembly Session – Privatizing Public Roads in McLean, Va	Bacon's Rebellion( Virginia)	2018	Bacon's Rebellion( Virginia)
ST1_41	Los Angeles councilman says Waze causing traffic headaches, PMN BUSINESS,	Postmedia Breaking News	USA	Los Angeles	17042018	none	satnavs_redirect_from_larger_roads	traffic_in_residental_streets	damaged_roads; accidents;	none	none	none	The problem is especially bad in the Echo Park neighbourhood on Baxter Street, one of the city's steepest roadways.	https://advance.lexis.com/api/document?collection=news&id=urn:contentItem:5S48-VXF1-F125-152M-00000-00&context=1516831	https://www.washingtontimes.com/news/2018/apr/17/los-angeles-councilman-says-waze-causing-traffic-a/	Yes	Waze causing LA traffic headaches, city council member says	The Washington Times	2018	CHRISTOPHER WEBER
ST1_42	Villagers call for Hampshire County Council to lower speed limit to 20mph, ,	Basingstoke Gazette	USA	Waltham	12062021	none	satnavs_redirect_from_larger_roads	traffic_in_residental_streets	safety_concern;	reduce_speed_limit	none	residents		https://advance.lexis.com/api/document?collection=news&id=urn:contentItem:62WW-95C1-JD39-X492-00000-00&context=1516831	https://www.basingstokegazette.co.uk/news/politics/19366791.north-waltham-residents-call-speed-limit-lowered/	Yes	North Waltham residents call for speed limit to be lowered	Basingstoke Gazette	2021	George Mathias
ST1_43	Residents flag speeding, NEWS; Pg. 7,	Monash Leader RE edition	Australia	Mulgrave	27022018	none	satnavs_redirect_from_larger_roads	traffic_in_residental_streets	safety_concern; speeding;	none	none	none	Traffic banks up along Springvale Rd going south over the Monash Freeway, so they use Google Maps and it shows them a shortcut down here	https://advance.lexis.com/api/document?collection=news&id=urn:contentItem:5RRK-JVR1-JD3N-537M-00000-00&context=1516831	https://www.heraldsun.com.au/leader/east/speeding-motorists-urged-to-slow-down-in-mulgrave-streets/news-story/0381811079d64ec9f9235cccddb7e026	Yes	Speeding motorists urged to slow down in Mulgrave streets	Herald Sun	2018	Geordie Cowan
ST1_46	Tweaking traffic in tech-savvy times, NEWS,	Daily Journal of Commerce	USA	Seattle	24102017	access_to_satnavs_increased	satnavs_redirect_from_larger_roads	traffic_in_residental_streets	congestion;	reduce_speed_limit; ban_turns; tweak_traffic_lights	true	government	The big models we use don’t include the smaller routes, “They adjusted the meter rate just slightly, which added the minute and pushed us over the two- to three-minute goal,” Shimizu said.	https://advance.lexis.com/api/document?collection=news&id=urn:contentItem:5S1T-WY21-JCP2-51MW-00000-00&context=1516831	https://djcoregon.com/news/2017/10/24/tweaking-traffic-in-tech-savvy-times/	Yes	Tweaking traffic in tech-savvy times	Daily Journal of Commerce	2017	Kent Hohlfeld
ST1_54	Broadneck, Kent Island residents feel trapped as state weighs third Bay Bridge, LIFESTYLE,	The Capital (Annapolis, Maryland)	USA	Kent Island	30082019	none	satnavs_redirect_from_larger_roads	traffic_in_residental_streets	clogged_streets;	none	none	none	She said people attempting to bypass the traffic drive into neighborhoods, sometimes guided by navigation apps, clogging up local roads as well.	https://advance.lexis.com/api/document?collection=news&id=urn:contentItem:653S-GBD1-F03R-N0R7-00000-0	https://www.capitalgazette.com/2019/08/30/broadneck-kent-island-residents-feel-trapped-as-state-weighs-third-bay-bridge/	No	Broadneck, Kent Island residents feel trapped as state weighs third Bay Bridge	The Capital (Annapolis, Maryland)	2019	RACHAEL PACELLA
ST1_55	JOHNSON, CALABRESE INTRODUCE BILL TO REQUIRE NAVIGATIONAL APPS TO REROUTE DRIVERS AROUND EMERGENCY CONDITIONS, ,	States News Service	USA	New Jersey	03072018	none	satnavs_redirect_from_larger_roads	traffic_in_residental_streets	block_frist_responders;	none	none	none	This is just a concern and not reality yet but the legislation is real. introduced legislation that would authorize the Attorney General to require navigation app makers to reroute vehicular traffic when emergency conditions are present.	https://advance.lexis.com/api/document?collection=news&id=urn:contentItem:5SPW-Y1J1-JCBF-S0M7-00000-00&context=1516831	-	-
ST1_58	Directions to Baga Beach? Google Maps misguides tourists, locals go old-school, ,	International Business Times India	India	Goa	18022019	none	false_routing_information	other	clogged_streets;	physical_banner	true	residents	the banner reads. "Turn back and take a left turn, Baga is 1 km from here," reads the banner	https://advance.lexis.com/api/document?collection=news&id=urn:contentItem:5VFP-GVN1-F03R-N4V6-00000-00&context=1516831	https://www.ibtimes.co.in/directions-baga-beach-google-maps-misguides-tourists-locals-go-old-school-792176	Yes	Directions to Baga Beach? Google Maps misguides tourists, locals go old-school	International Business Times India	2019	Sami Khan
ST1_59	Angry LA residents are trying to sabotage Waze data to stop side-street congestion, ,	PandoDaily	USA	Los Angeles	17112014	access_to_satnavs_increased	satnavs_redirect_from_larger_roads	traffic_in_residental_streets	safety_concern; stuck_in_driveway;	report_fake_congestion	false	residents	Waze seems to have confirmed as much, with company spokesperson Julia Mossler telling CBS, 'Fake, coordinated traffic reports can't come to fruition because they'll be negated by the next 50 people that drive down the street passively using Waze.'	https://advance.lexis.com/api/document?collection=news&id=urn:contentItem:5DMG-F611-JCMN-Y0M7-00000-00&context=1516831	https://pando.com/2014/11/17/angry-la-residents-try-to-sabotage-waze-data-to-stop-side-street-congestion/	No	Angry LA residents are trying to sabotage Waze data to stop side-street congestion	PandoDaily	2014	PandoDaily
ST1_60	The Road Less Traveled? Not Since Waze Came To Los Angeles, ,	NPR All Things Considered	USA	Los Angeles	13062016	seeking_shortcuts	satnavs_redirect_from_larger_roads	traffic_in_residental_streets	clogged_streets; stuck_in_driveway	speed_bumps; ban_turns;	none	government	Because if it wasn't Waze, it would be a Google Maps or it would be some other GPS platform that would come up with this. So I would just say it's technology, and it's evolution.	https://advance.lexis.com/api/document?collection=news&id=urn:contentItem:5K0W-9VC1-DXSR-94MW-00000-00&context=1516831	https://www.npr.org/transcripts/481871496?ft=nprml&f=128059969	Yes	The Road Less Traveled? Not Since Waze Came To Los Angeles	NPR All Things Considered	2016	NPR All Things Considered
ST1_61	Sick of speeders on your street? Put away the middle finger, try 'traffic calming', LIFE; Pg. 0,	thestar.com	USA	Miami	09112018	none	satnavs_redirect_from_larger_roads	dangerous_traffic	speeding;	speed_bumps; roundabouts; speed_tables; reduce_speed_limit	none	government	"Nobody has a full-proof solution, except maybe Seattle where they've installed an entire grid of stop signs," Stoddard said. "We'll keep trying because the problem is only getting worse."	https://advance.lexis.com/api/document?collection=news&id=urn:contentItem:5V4R-HWM1-JDH1-C379-00000-00&context=1516831	https://www.thestar.com/life/sick-of-speeders-on-your-street-put-away-the-middle-finger-try-traffic-calming/article_cd18103a-918d-5558-af47-1c85be51bd89.html	Yes	Sick of speeders on your street? Put away the middle finger, try ‘traffic calming’	thestar.com	2018	Linda Robertson
ST1_65	Martin's rude awakeningBREAKFAST-TIME SHOCKER AS CAR SMASHES INTO NHS MAN'S HOUSE, NEWS; Pg. 5,	Nottingham Post	UK	Mapperley	13052021	rat_running	satnavs_redirect_from_larger_roads	dangerous_traffic	car_crash_into_house	none	none	none	"You do think of this as a quiet road - and it is - but it has gradually been used more and more as a rat run, especially as more people use Google Maps."	https://advance.lexis.com/api/document?collection=news&id=urn:contentItem:62NF-PVX1-JCBW-N4JC-00000-00&context=1516831	https://www.nottinghampost.com/news/nottingham-news/nhs-worker-describes-moment-house-5405788	Yes	NHS worker describes moment house 'shuddered' as BMW ploughed into his Mapperley home	Nottingham Post	2021	Phoebe Ram
ST1_66	Dear LAist: Why Aren't There More One-Way Streets In LA?, ,	LAist	USA	Los Angeles	28032019	none	satnavs_redirect_from_larger_roads	traffic_in_residental_streets	clogged_streets;	introducing_one_way_streets	none	residents	Because of the whole Waze debacle, some neighborhoods are now asking one-way streets to take them back. "I live in Silver Lake and at the last city council meeting people were arguing about making Angus a one-way street because Waze is redirecting too many cars there from Griffith Park Boulevard,"	https://advance.lexis.com/api/document?collection=news&id=urn:contentItem:5VRY-X911-JCMN-Y1VG-00000-00&context=1516831	https://laist.com/news/dear-laist-why-arent-there-more-one-way-streets-in-la	Yes	Dear LAist: Why Aren't There More One-Way Streets In LA?	LAist	2019	Gina Pollack
ST1_70	Despite a loud opposing minority, low-traffic neighbourhoods are increasingly popular, ENVIRONMENT; Version:1,	The Guardian (London)	UK	none	22102020	none	satnavs_redirect_from_larger_roads	traffic_in_residental_streets	clogged_streets;	close_streets_to_thru_traffic;	true	government	It wasn't ended. Satnav algorithms got updated, chaos subsided very quickly, rat-running traffic has largely evaporated, and now I'd wager many locals barely remember the old system.	https://advance.lexis.com/api/document?collection=news&id=urn:contentItem:6145-SJ91-DY4H-K01Y-00000-00&context=1516831	https://www.theguardian.com/environment/bike-blog/2020/oct/22/despite-a-loud-opposing-minority-low-traffic-neighbourhoods-are-increasingly-popular	Yes	Despite a loud opposing minority, low-traffic neighbourhoods are increasingly popular	The Guardian (London)	2020	Peter Walker
ST2_5	Fresh calls for new signs after lorries get stuck in estate, The Bolton News, , (December 29, 2022 Thursday)	The Bolton News	UK	Westhoughton	29122022	none	satnav_lorries	traffic_in_residental_streets	lorry_stuck; damage_surface; car_crash; clogged_streets;	close_streets_to_thru_traffic; put_up_signs	none	government	The size of the wagons ruins the pavements, and it is impossible for them to turn round.	https://advance.lexis.com/api/document?collection=news&id=urn:contentItem:674X-H2S1-JD39-X44N-00000-00&context=1516831	https://www.theboltonnews.co.uk/news/23209228.bolton-calls-action-lorries-get-stuck/	Yes	Bolton: More calls for action after lorries get stuck	The Bolton News	2022	Jasmine Jackson
ST2_14	Residents petition council amid fears village is becoming a 'rat-run', Braintree and Witham Times, , (May 17, 2022 Tuesday)	Braintree and Witham Times	USA	New Jersey	17052022	none	satnav_lorries	traffic_in_residental_streets	damage_property; damage_surface; lorry_stuck	none	none	residents	Mr Thorogood said he had requested Essex Highways look at ways to prevent articulated lorries and heavy good vehicles from using Stisted with weight restrictions and better signage, contacting sat-nav companies, and reducing\xC2the speed limit.	https://advance.lexis.com/api/document?collection=news&id=urn:contentItem:65G0-S1W1-F0JC-M06W-00000-00&context=1516831	https://www.braintreeandwithamtimes.co.uk/news/20141656.stisted-residents-petition-council-amid-rat-run-fears/	Yes	Stisted residents petition council amid 'rat-run' fears	Braintree and Witham Times	2022	George Ware
ST2_33	Claims Cross Tay Link Road will lead to rural rat runs and turn Fair City 'into a ghost town', JAMIE BUCHAN, The Courier, NEWS; Pg. 4,5, (September 25, 2020 Friday)	The Courier	Scotland	Perthshire	25092020	none	satnavs_redirect_from_larger_roads	traffic_in_residental_streets	none	none	none	none		https://advance.lexis.com/api/document?collection=news&id=urn:contentItem:60XD-DMD1-DYTY-C17S-00000-00&context=1516831	https://www.thecourier.co.uk/fp/business-environment/transport/1602253/cross-tay-link-road-will-lead-to-rural-rat-runs-and-turn-perth-into-a-ghost-town-campaigners-claim/	Yes	Cross Tay Link Road will lead to rural rat runs and turn Perth into a ghost town, campaigners claim	The Courier	2020	Jamie Buchan
ST2_36	Limerick boreens used as 'rat runs' to avoid Adare bottleneck, BreakingNews.ie, IRISH NEWS, (November 25, 2019 Monday)	BreakingNews.ie	Ireland	Limerick	25112019	rat_running	satnavs_redirect_from_larger_roads	dangerous_traffic	clogged_streets; unsafe_to_walk; lorry_traffic;	by_pass; widening_street;	none	none	And you have Americans whose satnav tells them its the quickest route to Killarney	https://advance.lexis.com/api/document?collection=news&id=urn:contentItem:5XKJ-8D91-F0BB-S390-00000-00&context=1516831	https://www.irishexaminer.com/news/arid-30966459.html	Yes	Limerick boreens used as 'rat runs' to avoid Adare bottleneck	Irish Examiner	2019	JIMMY WOULFE
ST2_58	Residents speak out over 'massive lorries' shaking homes and making noise, Daily Echo (Newsquest Regional Press), , (September 19, 2022 Monday)	Daily Echo (Newsquest Regional Press)	UK	Redbridge	19092022	none	satnav_lorries	traffic_in_residental_streets	house_vibrate; wake_residents;	special_lorry_gps; weight_limit;	true	government	Residents say that lorry drivers have claimed\xC2their Sat Nav brought them down the road, prompting councillors to support a campaign for special devices for lorries.	https://advance.lexis.com/api/document?collection=news&id=urn:contentItem:66F0-F0S1-JD39-X35M-00000-00&context=1516831	https://www.dailyecho.co.uk/news/21870870.residents-anger-lorries-shake-houses-redbridge/	Yes	Residents' anger over lorries that shake houses in Redbridge	Daily Echo (Newsquest Regional Press)	2022	Timothy Edgley
ST2_59	Cars blocking emergency vehicle access to beaches will be towed, Sean O'Riordan, NEWS; Pg. 3, (May 12, 2021 Wednesday)	Irish Examiner	Ireland	Cork	12052021	none	satnav_lorries	dangerous_traffic	none	none	none	none	He said a number of drivers were bringing fish from Castletownbere via that route because their sat navs were telling them that was the shortest way to go.	https://advance.lexis.com/api/document?collection=news&id=urn:contentItem:62TT-5211-DYRW-V3KX-00000-00&context=1516831	https://www.irishexaminer.com/news/munster/arid-40286630.html	Yes	Cork gardaí warn cars blocking emergency access to beaches could be towed away	Irish Examiner	2021	SEAN O’RIORDAN
ST2_68	Lorries rumbling through Lancashire village prompt sat-nav call, Lancashire Telegraph, NEWS, (February 2, 2017 Thursday)	Lancashire Telegraph	UK	Lancashire	02022017	none	satnav_lorries	traffic_in_residental_streets	damage_property; noise_pollution; congestion; crash_into_low_bridge	none	none	none	They are supporting a call by the Local Government Association for lorry drivers should be banned from using sat- navs specifically designed for cars.	https://advance.lexis.com/api/document?collection=news&id=urn:contentItem:5MSN-5831-JD39-X1W9-00000-00&context=1516831	https://www.lancashiretelegraph.co.uk/news/15065944.lorries-rumbling-lancashire-village-prompt-sat-nav-call/	Yes	Lorries rumbling through Lancashire village prompt sat-nav call	Lancashire Telegraph	2017	Bill Jacobs
ST2_69	Crashing halt: The everyday tool that could leave property sellers routed, Jemimah Clegg, The Age (Melbourne, Australia) - Online, , (July 16, 2018 Monday)	The Age (Melbourne, Australia) - Online	Australia	none	16072018	selfish_routing	satnavs_redirect_from_larger_roads	traffic_in_residental_streets	depreciate_house_price	none	none	none	Experts say more traffic is being diverted down residential streets thanks to Google Maps and other satellite navigation systems, and that it could not only be affecting traffic conditions on those streets, but house prices too.	https://advance.lexis.com/api/document?collection=news&id=urn:contentItem:5STD-BN11-JBJ7-N2PD-00000-00&context=1516831	-	-
ST2_80	Sat-navs are directing lorries down this very narrow lane and they're getting stuck; Drivers are trusting that their sat-navs must be right, By Christie Bannon, walesonline.co.uk, NEWS; Version:3, (October 31, 2017 Tuesday)	walesonline.co.uk	Welsh	Carmarthenshire	31102017	none	satnav_lorries	traffic_in_residental_streets	damage_property;	signage;	false	government	CarmarthenshireCouncil confirmed that the road was not council-owned and therefore, it would not be able to regulate the traffic or put any road signs up.	https://advance.lexis.com/api/document?collection=news&id=urn:contentItem:5PVD-Y021-F021-6187-00000-00&context=1516831	https://www.walesonline.co.uk/news/local-news/sat-navs-directing-lorries-down-13833168	Yes	Sat-navs are directing lorries down this very narrow lane and they're getting stuck	Wales Online	2017	Christie Bannon
ST2_86	Lorry drivers should use maps not satnav, Chris Grayling says; The Commons Leader says drivers' dependence on sat navs was to blame for unsuitably large vehicles travelling on narrow rural roads, By Peter Dominiczak Political Editor, telegraph.co.uk, NEWS, (June 12, 2015 Friday)	telegraph.co.uk	UK	Somerset	12062015	dependence_on_satnav	satnav_lorries	traffic_in_residental_streets	lorry_stuck;	special_lorry_gps;	none	none	to make sure that their drivers do take a smart approach to planning where they're going to go and don't just simply follow the sat nav." The coalition government held a "satnav summit" in a bid to find solutions to drivers following out of date directions.	https://advance.lexis.com/api/document?collection=news&id=urn:contentItem:5G6D-7701-JCJY-G4WR-00000-00&context=1516831	https://www.telegraph.co.uk/news/uknews/road-and-rail-transport/11669523/Lorry-drivers-should-use-maps-not-satnav-Chris-Grayling-says.html	Yes	Lorry drivers should use maps not satnav, Chris Grayling says	The Telegraph	2015	Peter Dominiczak
ST2_89	Our village is a sacrificial lamb to the expansion of Bicester', Oxford Mail, NEWS, (May 26, 2019 Sunday)	Oxford Mail	UK	Wendlebury	26052019	rat_running	satnavs_redirect_from_larger_roads	traffic_in_residental_streets	noise_pollution; air_pollution;	tweak_traffic_lights;	false	government	"We know that [satellite navigation] diverts traffic through the village claiming to save drivers 17 minutes on their journey time.	https://advance.lexis.com/api/document?collection=news&id=urn:contentItem:5W6C-FPB1-F0JC-M1TF-00000-00&context=1516831	https://www.oxfordmail.co.uk/news/17665223.wendlebury-m40-rat-run-problems-blamed-bicester-expansion	Yes	Wendlebury M40 rat run problems blamed on Bicester expansion	Oxford Mail	2019	Naomi Herring
ST2_97	Watch: Five hour wait for lorry driver after his HGV got stuck on a bell in Holmfirth; The landlord of a nearby pub said this happens about once a month, By Joanne Douglas, examiner.co.uk, NEWS; Version:1, (December 11, 2017 Monday)	examiner.co.uk	UK	Holmfirth	11122017	none	satnav_lorries	traffic_in_residental_streets	lorry_stuck;	none	none	none	It happens quite frequently, lorries coming down here following sat nav. It does need something doing about it.	https://advance.lexis.com/api/document?collection=news&id=urn:contentItem:5R59-7XT1-JCJY-G270-00000-00&context=1516831	https://www.examinerlive.co.uk/news/west-yorkshire-news/watch-five-hour-wait-lorry-14025021	Yes	Watch: Five hour wait for lorry driver after his HGV got stuck on a bell in Holmfirth	examiner.co.uk	2017	Joanne Douglas
ST2_98	Sat-nav scourge of foreign HGV drivers putting one of Britain's finest medieval villages under siege as 44- tonne lorries miss delicate Tudor homes by INCHES , KEILIGH BAKER FOR MAILONLINE, MailOnline, NEWS; Version:1, (March 15, 2017 Wednesday)	MailOnline	UK	Lavenham	15032017	none	satnav_lorries	dangerous_traffic	damage_property; lorry_stuck; noise_pollution; congestion;	extra_pay_for_taking_main_roads;	true	government	But the main problem is drivers from the Continent. They follow sat-nav instructions and unfortunately the route through Lavenham is shown as the shortest one between Ipswich and Bury St Edmunds in terms of mileage and time. Paying drivers solved the problem a bit but still the gps companies are the main problem.	https://advance.lexis.com/api/document?collection=news&id=urn:contentItem:5N3D-83T1-JCJY-G3J5-00000-00&context=1516831	https://www.dailymail.co.uk/news/article-4316700/HGV-drivers-ruining-one-Britain-s-medieval-villages.html	Yes	Sat-nav scourge of foreign HGV drivers putting one of Britain’s finest medieval villages under siege as 44-tonne lorries miss delicate Tudor homes by INCHES	MailOnline	2017	KEILIGH BAKER
ST2_99	Outcry over road being used as rush-hour rat run; Bad-tempered drivers are causing gridlock chaos on country lane, Mary Harris, Kent and Sussex Courier, NEWS; Pg. 16, (October 7, 2011)	Kent and Sussex Courier	UK	Royal Tunbridge Wells	07102011	none	satnav_lorries	traffic_in_residental_streets	residents_cant_reach_home;	roundabout; tweak_traffic_lights	false	government	Rush-hour traffic can reach up to 60mph on the narrow Cornford Lane, which is increasingly used by sat-nav- guided HGVs and white vans, claim those who live there.	https://advance.lexis.com/api/document?collection=news&id=urn:contentItem:53YW-9NN1-JCC9-V477-00000-00&context=1516831	-	-
ST2_122	Lost lorry drivers return to village as officers leave, By Charlie Harman Charman@thekmgroup.co.uk, Kentish Express, , (May 20, 2021)	Kentish Express	UK	Mersham	20052021	none	satnav_lorries	traffic_in_residental_streets	lorry_stuck;	signage;	false	government	Partially responsible was the fact the lorry park didn't have a dedicated postcode, so truckers were being directed to Mersham by sat-nav.	https://advance.lexis.com/api/document?collection=news&id=urn:contentItem:63Y2-7FH1-F140-D3P9-00000-00&context=1516831	-	-
ST2_125	Old Pool Bank: Concern as Dyneley Arms junction closure forces 'dangerous' traffic increase on single track road, Alex Grant, Yorkshire Evening Post, TRAFFIC AND TRAVEL, (October 12, 2022 Wednesday)	Yorkshire Evening Post	UK	Leeds	12102022	none	satnav_lorries	traffic_in_residental_streets	lorry_stuck;	signage;	none	government	Jamie said: "It’s got a recommendation but it isn’t illegal so coaches and stuff try manipulate their way through as the sat nav has sent them that way. “It’s physically impossible for them to fit so they inevitably end up stuck which just leads to more traffic chaos.	https://advance.lexis.com/api/document?collection=news&id=urn:contentItem:66KR-GXT1-F15H-21R3-00000-00&context=1516831	https://www.yorkshireeveningpost.co.uk/news/transport/old-pool-bank-concern-as-dyneley-arms-junction-closure-forces-dangerous-traffic-increase-on-single-track-road-3876741	Yes	Old Pool Bank: Concern as Dyneley Arms junction closure forces 'dangerous' traffic increase on single track road	Yorkshire Evening Post	2022	Alex Grant
ST2_131	VIDEO: Safety fears after Felpham footpath named 'Turkey Way', Michael Drummond, Bognor Regis Observer, , (May 29, 2018 Tuesday)	Bognor Regis Observer	UK	Felpham	29052018	none	satnav_lorries	dangerous_traffic	noise_pollution;	change_map_data;	none	government	The path, originally called North Road, now appears on Google as Turkey Way and we have contacted Google who confirmed they are amending the name of the path.	https://advance.lexis.com/api/document?collection=news&id=urn:contentItem:5SF7-B6Y1-F15K-2045-00000-00&context=1516831	-	-
ST2_136	Calls for rat run' closure, Halifax Courier, , (June 17, 2014 Tuesday)	Halifax Courier	Canada	Halifax	17062014	none	satnavs_redirect_from_larger_roads	dangerous_traffic	heavy_traffic;	close_streets_to_thru_traffic;	none	none	There are concerns that a serious accident will occur on Browfootgate Lane, Churn Lane and Trimmingham Road unless action is taken to combat motorists trying to avoid King Cross lights and HGVs following their Sat-Navs down unsuitable roads.	https://advance.lexis.com/api/document?collection=news&id=urn:contentItem:5CFR-FV31-F15H-C33V-00000-00&context=1516831	-	-
ST2_159	Sort our lorry rat run, say Bradford on Avon protestors, Wiltshire Times, BRADFORD NEWS (BRADFORD NEWS), (August 26, 2013 Monday)	Wiltshire Times	UK	Bradford	20082013	none	satnav_lorries	dangerous_traffic	speeding; property_damage;	signage;	none	residents	"The sat nav is telling people to use the road but there is nothing to suggest it is not suitable for large trucks. By uniting together, maybe we can get something done."	https://advance.lexis.com/api/document?collection=news&id=urn:contentItem:596T-FXW1-F0JC-M2F2-00000-00&context=1516831	https://www.wiltshiretimes.co.uk/news/10634940.sort-our-lorry-rat-run-say-bradford-on-avon-protestors/	Yes	Sort our lorry rat run, say Bradford on Avon protestors	Wiltshire Times	2013	Wiltshire Times
ST2_164	Backing for traffic ban at Devizes rat run, The Wiltshire Gazette and Herald, NEWS, (August 18, 2014 Monday)	The Wiltshire Gazette and Herald	UK	Rotherstone	18082014	none	rat_run	dangerous_traffic	speeding; lorry_stuck	close_streets_to_thru_traffic;	none	residents	If you are putting in a no through road sign it will need policing and I don't know what you do about Sat Nav. We have had one or two lorries stuck on the bridge.	https://advance.lexis.com/api/document?collection=news&id=urn:contentItem:5D0K-BTR1-F0JC-M2V9-00000-00&context=1516831	https://www.gazetteandherald.co.uk/news/11415640.backing-for-traffic-ban-at-devizes-rat-run/	Yes	Backing for traffic ban at Devizes rat run	The Wiltshire Gazette and Herald	2014	Jill Crooks
ST2_222	Residents demand solution to dangerous' Sompting rat run road, Isabella Cipirska, Shoreham Herald, , (September 14, 2016 Wednesday)	Shoreham Herald	UK	Sompting	14092016	access_to_satnavs_increased	satnavs_redirect_from_larger_roads	traffic_in_residental_streets	stuck_in_driveway;	introducing_one_way_streets;	none	government	The problem is caused by sat navs on new mobile phones, which updates motorists with live traffic information. As soon as the A27 backs up it diverts people to West Street - which has traffic calming measures on it	https://advance.lexis.com/api/document?collection=news&id=urn:contentItem:5KPK-G611-JDPH-B4JB-00000-00&context=1516831	https://www.sussexexpress.co.uk/news/transport/residents-demand-solution-to-dangerous-sompting-rat-run-road-2132578	Yes	Residents demand solution to '˜dangerous' Sompting rat run road	sussexexpress.co.uk	2016	The Newsroom
ST2_223	Officials map out fears over sat-nav route, Leslie Jackson, Leek Post and Times, Pg. 7, (May 25, 2011)	Leek Post and Times	UK	Ipstones	25052011	none	satnavs_redirect_from_larger_roads	dangerous_traffic	lorry_stuck; congestion;	signage;	none	government	They need to be used with maps and a route plan completed. Sat-navs look for the shortest route and can take you down roads you should not be driving on	https://advance.lexis.com/api/document?collection=news&id=urn:contentItem:52Y7-C531-DYTY-D54G-00000-00&context=1516831	-	-
ST2_238	Lorries 'forcing pupils to press against the wall', Burton Mail, NEWS:OTHER; Pg. 14-15, (July 5, 2017	Burton Mail	UK	Burton	05072017	none	satnav_lorries	traffic_in_residental_streets	drive_on_pavement;	weight_limit;	false	residents	They don't want to put a limit on because they are nervous about putting off big industry from coming to the area.	https://advance.lexis.com/api/document?collection=news&id=urn:contentItem:5NY3-D661-DYY4-34XM-00000-00&context=1516831	-	-
ST2_286	In 200 yards, get stuck in a 9ft lane: Lorry driver gets jammed in a tight space after blindly following his sat nav down a gap between pub and a house in rural village , ALEXANDER ROBERTSON FOR MAILONLINE, MailOnline, NEWS, (January 20, 2016 Wednesday)	MailOnline	UK	Hertfordshire	20012016	none	satnav_lorries	traffic_in_residental_streets	lorry_stuck;	none	none	none	Instead of looking at road signs the driver followed his GPS, which led him to a narrow, 9ft-wide lane between a grade-II listed house and a pub.	https://advance.lexis.com/api/document?collection=news&id=urn:contentItem:5HWT-DST1-JCJY-G3H5-00000-00&context=1516831	https://www.dailymail.co.uk/news/article-3408089/Lorry-driver-gets-jammed-Hertforshire-lane-blindly-following-sat-nav-gap-pub-house-rural-village.html	Yes	In 200 yards, get stuck in a 9ft lane: Lorry driver gets jammed in a tight space after blindly following his sat nav down a gap between pub and a house in rural village	MailOnline	2016	ALEXANDER ROBERTSON
ST2_320	War on the sat nav, Sheffield Telegraph, , (March 24, 2011)	Sheffield Telegraph	UK	Mayfield Valley	24032011	access_to_satnavs_increased	satnav_lorries	dangerous_traffic	lorry_stuck; unsafe_to_walk;	reduce_speed_limit;	none	none	They say there has been a "marked increase" in the numbers of HGVs getting stuck in the Mayfield Valley since the introduction of sat navs.	https://advance.lexis.com/api/document?collection=news&id=urn:contentItem:52H4-JBW1-JCKF-C08R-00000-00&context=1516831	-	-
ST2_350	Residents up in arms over HGV distruption, Motherwell Times, , (December 6, 2018 Thursday)	Motherwell Times	UK	Thorniewood	06122018	none	satnav_lorries	traffic_in_residental_streets	unsafe_to_walk;	none	none	none	I previously spoke to Cruden and the disruption died down but has flared up again in the last couple of days. I've been told it's new drivers' following their sat nav but someone needs to tell them not to do this	https://advance.lexis.com/api/document?collection=news&id=urn:contentItem:5TX3-9YX1-F15K-23VM-00000-00&context=1516831	-	-
ST2_366	You shouldn't be here; Official 20mph 'Quiet Lane' is still used by massive lorries , KEVIN CORE, Huddersfield Daily Examiner, NEWS; Pg. 7, (April 22, 2010 Thursday)	Huddersfield Daily Examiner	UK	Magdale	22042010	none	satnav_lorries	dangerous_traffic	lorry_stuck;	close_streets_to_thru_traffic;	none	none	There will always be some idiot following a sat nav using the road but if Kirklees' signage was more explicit some may be deterred.	https://advance.lexis.com/api/document?collection=news&id=urn:contentItem:7Y97-2921-2SCD-G2KY-00000-00&context=1516831	-	-
ST2_382	Residents outrage after Waze app used to avoid traffic ends up sending Los Angeles drivers down once quiet 'hidden' street	MailOnline	USA	Los Angeles	15122014	access_to_satnavs_increased	satnavs_redirect_from_larger_roads	traffic_in_residental_streets	unsafe_to_walk;	report_fake_congestion	false	residents	Waze representative Julie Mossler says that the app can't be gamed this way. Even if a bunch of folks coordinate to report traffic at a certain time, drivers passing through who have the Waze app running will generate data that contradicts the falsified reports.	https://advance.lexis.com/api/document?collection=news&id=urn:contentItem:5DV9-47G1-F021-60SD-00000-00&context=1516831	https://www.dailymail.co.uk/news/article-2873468/People-finding-waze-hidden-streets.html	Yes	Residents outrage after Waze app used to avoid traffic ends up sending Los Angeles drivers down once quiet 'hidden' street	MailOnline	2014	ASSOCIATED PRESS
ST2_415	Schoolchildren back rat run closure plans, PR Script Managers, The Docklands and East London Advertiser, ROF, (November 28, 2019 Thursday)	The Docklands and East London Advertiser	UK	London	28112019	seeking_shortcuts	other	traffic_in_residental_streets	speeding;	none	none	none	However, some householders fear the Old Bethnal Green Road barrier would split the community with car owners forced to take long detours and neighbours in quieter roads fearing drivers would use their streets instead.	https://advance.lexis.com/api/document?collection=news&id=urn:contentItem:5XM1-HH21-JDGP-847C-00000-00&context=1516831	-	-
ST2_417	NO EXCUSE' Fury over foreign truckers who keep getting their lorries STUCK in village, Geoff Maynard, Express Online, , (February 17, 2016 Wednesday)	Express Online	UK	Leicester	17022016	none	satnav_lorries	traffic_in_residental_streets	lorry_stuck; damage_property;	signage; special_lorry_gps;	none	residents	Drivers are not using proper HGV sat navs so are unaware of the 7.5-tonne weight restrictions	https://advance.lexis.com/api/document?collection=news&id=urn:contentItem:5J3S-KFH1-JCJY-G1GD-00000-00&context=1516831	https://www.express.co.uk/news/uk/644905/Leicester-residents-furious-foreign-truckers-stuck-village	Yes	'NO EXCUSE' Fury over foreign truckers who keep getting their lorries STUCK in village	Express Online	2016	GEOFF MAYNARD
ST2_419	Perform a U-turn when possible...; CITY TRUCKER STUCK IN WALES AFTER FOLLOWING SAT NAV, Martin Bagot, Coventry Evening Telegraph (England), NEWS; Pg. 3, (January 6, 2011 Thursday)	Coventry Evening Telegraph (England)	UK	Beddgelert	06012011	none	satnav_lorries	traffic_in_residental_streets	lorry_stuck; damage_property;	none	none	none	The unnamed driver, from the Halfords depot at Keresley Park, had been using his sat nav when he got stuck in Beddgelert.	https://advance.lexis.com/api/document?collection=news&id=urn:contentItem:51WC-XK61-DYX3-W4BT-00000-00&context=1516831	https://www.coventrytelegraph.net/news/coventry-news/coventry-trucker-causes-mayhem-welsh-3050275	Yes	Coventry trucker causes mayhem in Welsh countryside following sat nav	Coventry Evening Telegraph (England)	2011	Martin Bagot
ST2_424	Homeowners near Hollywood sign sue Los Angeles to close popular path to the landmark because of congestion from traffic and tourists , ANNETA KONSTANTINIDES FOR DAILYMAIL.COM, MailOnline, NEWS, (July 8, 2015 Wednesday)	MailOnline	USA	Los Angeles	08072015	none	satnavs_redirect_from_larger_roads	traffic_in_residental_streets	clogged_streets;	close_streets_to_thru_traffic;	none	none	LaBonge has argued that more visitors have been accessing the trail thanks to the help of map and navigation apps on their smartphones.	https://advance.lexis.com/api/document?collection=news&id=urn:contentItem:5GCY-G231-JCJY-G47R-00000-00&context=1516831	https://www.dailymail.co.uk/news/article-3152990/Homeowners-near-Hollywood-sign-sue-Los-Angeles-close-popular-Hollyridge-Trail.html	Yes	Homeowners near Hollywood sign sue Los Angeles to close popular path to the landmark because of congestion from traffic and tourists	MailOnline	2015	ANNETA KONSTANTINIDES
ST2_432	Rat run drivers bring danger to school road; Residents to get speed guns to slow fast motorists, Sam Smith, Brentwood Gazette, NEWS; Pg. 5, (June 1, 2011)	Brentwood Gazette	UK	Essex	01062011	none	satnavs_redirect_from_larger_roads	traffic_in_residental_streets	speeding; lorry_traffic;	none	none	none	Mr Carter said speeding has got worse with the onset of sat-nav systems, which direct motorists to use Coxes Farm Road as a shortcut.	https://advance.lexis.com/api/document?collection=news&id=urn:contentItem:5317-0DW1-JCC9-V1N1-00000-00&context=1516831	-	-
ST2_448	Why villagers in Allesley and Keresley are complaining about Amazon lorries; The problem relates to HGVs travelling to and from Amazon's huge distribution centre on the former Browns Lane site, By Enda Mullen, coventrytelegraph.net, NEWS; Version:1, (March 13, 2019 Wednesday)	coventrytelegraph.net	UK	Coventry	13032019	none	satnav_lorries	dangerous_traffic	unsafe_to_walk;	dedicated_lorry_routes;	none	none	The resident said the problem stemmed from the fact the quickest route to the M6 south was along Tamworth Road and Burnaby Road, though she accepted the problem was in part caused by drivers' sat-nav systems sending them on a given route.	https://advance.lexis.com/api/document?collection=news&id=urn:contentItem:5VMR-S871-F021-64N1-00000-00&context=1516831	https://www.coventrytelegraph.net/news/coventry-news/amazon-lorries-allesley-keresley-15967452	Yes	Why villagers in Allesley and Keresley are complaining about Amazon lorries	coventrytelegraph.net	2019	Enda Mullen
ST2_465	Local Residents In LA Reporting Fake Traffic Accidents In Attempt To Reroute Waze Drivers, Justin Diaz, Android Headlines, , (December 15, 2014 Monday)	Android Headlines	USA	Los Angeles	15122014	none	satnavs_redirect_from_larger_roads	traffic_in_residental_streets	congestion;	report_fake_accidents;	false	residents	a Google spokeswoman told AP that fake accident reports are 'negated' usually because one person can report a fake accident, which might deter a single driver, but then multiple other drivers who use Waze could soon follow the same path and the app will automatically disregard the accident report.	https://advance.lexis.com/api/document?collection=news&id=urn:contentItem:5DVF-PCG1-F03R-N4RS-00000-00&context=1516831	https://www.androidheadlines.com/2014/12/local-residents-la-reporting-fake-traffic-accidents-attempt-reroute-waze-drivers.html	Yes	Local Residents In LA Reporting Fake Traffic Accidents In Attempt To Reroute Waze Drivers	Android Headlines	2014	Justin Diaz
ST2_477	Measures to squeeze out trucks using road via villages, Burton Mail, NEWS:OTHER; Pg. 12-13, (September 20, 2017 Wednesday)	Burton Mail	UK	Burton	20092017	none	satnav_lorries	dangerous_traffic	unsafe_to_walk;	signage;	none	none	Wagons use the A515 through the villages of Yoxall and Kings Bromley as it provides a shortcut from the A38 to the A50, and drivers are often guided to the route by their sat-navs.	https://advance.lexis.com/api/document?collection=news&id=urn:contentItem:5PHH-5S21-DYY4-33HH-00000-00&context=1516831	https://www.staffordshire-live.co.uk/news/local-news/new-safety-measures-after-shocking-498825	Yes	New safety measures after shocking video footage of HGVs driving along narrow roads in Yoxall	StaffordshireLive	2017	Helen Kreft
ST2_480	Call for action after damage by lost lorry, Mike Sims NEWS:TRANSPORT/TRAVEL; Pg. 13, (March 20, 2014 Thursday)	Dover Express Series	UK	River	20032014	none	satnav_lorries	other	damage_property	signage;	none	residents	Several vehicles have been seen ploughing through River heading for the industrial estate in recent weeks, with residents blaming sat-navs for taking drivers the wrong way.	https://advance.lexis.com/api/document?collection=news&id=urn:contentItem:5BSN-7D01-DYY4-30CN-00000-00&context=1516831	-	-
ST2_603	Residents call for more traffic calming measures on narrow streets near Saltaire roundabout, Bradford Telegraph and Argus, NEWS, (January 26, 2015 Monday)	Bradford Telegraph and Argus	UK	Bradford	26012015	none	satnav_lorries	traffic_in_residental_streets	speeding; lorry_traffic;	none	none	none	Councillor Martin Love said he was sure SatNavs were to blame for much of the commercial traffic heading down residential streets to the Hirst Lane Estate. "I think lorries' SatNavs fail to adjust to the new road layout until it's too late and they've already gone past the designated Hirst Lane turn.	https://advance.lexis.com/api/document?collection=news&id=urn:contentItem:5F56-PKG1-JD39-X1H8-00000-00&context=1516831	https://www.thetelegraphandargus.co.uk/news/11748749.residents-call-for-more-traffic-calming-measures-on-narrow-streets-near-saltaire-roundabout/	Yes	Residents call for more traffic calming measures on narrow streets near Saltaire roundabout	Bradford Telegraph and Argus	2015	Chris Tate
ST2_611	Sat-navs swamping village with lorries, CHRIS JONES, Derby Evening Telegraph, NEWS; Pg. 14, (April 9, 2011 Saturday)	Derby Evening Telegraph	UK	Derbyshire	09042011	none	satnav_lorries	traffic_in_residental_streets	speeding; lorry_traffic;	toll;	none	none	At a meeting of the authority, he said: "The majority of the transgressors are foreign drivers who use sat-navs, which don't give an indication of whether restrictions are on.	https://advance.lexis.com/api/document?collection=news&id=urn:contentItem:52K7-8231-DYVC-J3YG-00000-00&context=1516831	-	-
ST2_649	Villagers' concern over heavy traffic; NORTH CAVE: Fears for children's safety, Miranda Prynne, Hull Daily Mail, NEWS; Pg. 15, (September 13, 2011 Tuesday)	Hull Daily Mail	UK	North Cave	13092011	access_to_satnavs_increased	satnavs_redirect_from_larger_roads	dangerous_traffic	congestion; lorry_traffic;	signage;	none	none	Residents believe the rising popularity of sat-navs has made the problem worse as the devices take people on the most direct route through the heart of the village.	https://advance.lexis.com/api/document?collection=news&id=urn:contentItem:53SS-1TY1-JCC9-V407-00000-00&context=1516831	-	-
ST2_694	Sat-nav has turned our tranquil lanes into dangerous motorways, Cornish Guardian, NEWS:OTHER; Pg. 12-13, (July 23, 2015 Thursday)	Cornish Guardian	UK	Cornwall	23072015	none	satnav_lorries	dangerous_traffic	lorry_traffic;	none	none	none	Now, due to the advent of sat-nav and the drivers being informed of all the shortcuts, we have up to 28- wheeled lorries in our lanes, some even with trailers attached.	https://advance.lexis.com/api/document?collection=news&id=urn:contentItem:5GGS-Y5F1-JCG2-C2YP-00000-00&context=1516831	-	-
ST3_2	Block off our streets, say residents of the satnav rat runs, Sarah Knapton, The Daily Telegraph (London), NEWS; Pg. 3, (January 1, 2018 Monday)	The Daily Telegraph (London)	UK	London	01012018	none	satnavs_redirect_from_larger_roads	traffic_in_residental_streets	congestion; accidents;	mini-Holland;	true	government	Some areas of London have begun trialling "mini-Holland" schemes, in which roads are blocked off with bollards so that they can only be accessed by motorists who live there.	https://advance.lexis.com/api/document?collection=news&id=urn:contentItem:5R9K-BJ61-JBVM-Y4GP-00000-00&context=1516831	https://www.telegraph.co.uk/news/2017/12/31/block-streets-stop-smart-apps-turning-sleepy-roads-polluted/	Yes	Block off streets to stop smart apps turning sleepy roads into polluted rat runs, say campaigners	The Daily Telegraph (London)	2017	Sarah Knapton
ST3_14	L.A. Council Seeks Solutions To Waze Traffic On Side Streets, City News Service, , (November 6, 2018 Tuesday)	City News Service	USA	Los Angeles	06112018	none	satnavs_redirect_from_larger_roads	traffic_in_residental_streets	heavy_traffic;	partnering_with_developers;	false	government	"The real-world neighborhood impacts of sending distracted, stressed and/or lost drivers down unfamiliar streets remain," Krekorian's new motion says. "And while there are certainly other factors that contribute to the overwhelming amount of traffic in narrow, neighborhood feeder streets, map app makers -- like Google, Apple and Waze -- have shown little interest in helping neighborhoods reduce t…	https://advance.lexis.com/api/document?collection=news&id=urn:contentItem:5TNP-YDV1-JCBD-1017-00000-00&context=1516831	https://www.foxla.com/news/la-city-council-seeks-solutions-to-waze-traffic-on-residential-streets	Yes	LA City Council seeks solutions to Waze traffic on residential streets	Fox 11 Los Angeles	2018	FOX 11 Los Angeles
ST3_25	Map apps 'turning quiet streets into rat runs', Mark Blunden, The Evening Standard (London), NEWS; Pg. 26, (April 5, 2017 Wednesday)	The Evening Standard (London)	UK	London	05042017	avoid_traffic	satnavs_redirect_from_larger_roads	traffic_in_residental_streets	congestion; accidents;	none	none	none	DRIVERS who use super-accurate smartphone apps to avoid traffic are turning quiet streets into polluted rat runs, residents claim.	https://advance.lexis.com/api/document?collection=news&id=urn:contentItem:5N7V-PPJ1-DY9P-N3NX-00000-00&context=1516831	https://www.standard.co.uk/news/transport/map-apps-like-waze-turning-quiet-london-streets-into-polluted-rat-runs-a3507646.html	Yes	Map apps like Waze 'turning quiet London streets into polluted rat runs'	The Evening Standard (London)	2017	MARK BLUNDEN
ST3_179	"~Mum could be killed', Jenna Thompson , Daily Examiner (Grafton, New South Wales), Pg. 3, (January 5, 2019 Saturday)	Daily Examiner (Grafton, New South Wales)	Australia	Clarenza	05012019	none	satnavs_redirect_from_larger_roads	dangerous_traffic	heavy_traffic;	remove_streets_from_app	none	residents	"It's a secondary road and not the highway."	https://advance.lexis.com/api/document?collection=news&id=urn:contentItem:5V44-13R1-F149-S4N4-00000-00&context=1516831	https://www.dailytelegraph.com.au/news/nsw/grafton/mum-could-be-killed/news-story/f7d7f82569b440a964177bc3dcd2a50a	No	'Mum could be killed'	Daily Examiner (Grafton, New South Wales)	2019	Jenna Thompson
ST3_341	Volume of traffic sparks map app call, SIMON HENDERSON, Otago Daily Times, , (December 30, 2019 Monday)	Otago Daily Times	New Zealand	Cromwell	30122019	none	satnavs_redirect_from_larger_roads	traffic_in_residental_streets	heavy_traffic;	remove_streets_from_app	false	residents;		https://advance.lexis.com/api/document?collection=news&id=urn:contentItem:5XXV-54S1-DXP6-W4F6-00000-00&context=1516831	https://www.odt.co.nz/regions/central-otago/volume-traffic-sparks-call-map-app	Yes	Volume of traffic sparks call for map app	Otago Daily Times	2019	Simon Henderson
ST3_465	El Dorado County Supervisor Sue Novasel Invites Public to Talk Traffic, US Official News, , (February 10, 2017 Friday)	US Official News	USA	El Dorado	10022017	none	satnavs_redirect_from_larger_roads	traffic_in_residental_streets	congestion; block_frist_responders;	none	none	none	There is a growing concern from neighborhood residents regarding online map applications that redirect travelers off of the main roads and highways and on to local roads. These vehicles cause traffic jams that can hinder emergency responses in neighborhoods.	https://advance.lexis.com/api/document?collection=news&id=urn:contentItem:5MVG-28V1-J9XT-P1VW-00000-00&context=1516831	https://www.edcgov.us/County%20Press%20Releases/Pages/el_dorado_county_supervisor_sue_novasel_invites_public_to_talk_traffic.aspx	Yes
ST3_596	Traffic apps cause headache for cities; Shortcuts on Waze, Google Maps clog streets, Elizabeth Weise, @eweise, USA TODAY, USA TODAY, MONEY; Pg. 1B, (March 6, 2017 Monday)	USA TODAY	USA	Fremont	06032017	none	satnavs_redirect_from_larger_roads	traffic_in_residental_streets	heavy_traffic;	ban_turns; changing_street_layouts;	none	none	planners vs. algorithms. With highways frequently congested, navigation apps like Google Maps and Waze started telling drivers to hop off the freeway at Fremont's Mission Boulevard, cut through residential streets and then hop back on the highway where things were clearer -- much to the distress of the people who lived there. If you have residential streets where drivers feel comfortable doing 40…	https://advance.lexis.com/api/document?collection=news&id=urn:contentItem:5N1D-GYS1-JC8N-K0NH-00000-00&context=1516831	https://eu.usatoday.com/story/tech/news/2017/03/06/mapping-software-routing-waze-google-traffic-calming-algorithmsi/98588980/	Yes	Waze and other traffic dodging apps prompt cities to game the algorithms	USA TODAY	2017	ELIZABETH WEISE
ST3_741	SHORTCUT TO POTENTIAL TRAGEDY; Why this "~shortcut' is a road to tragedy, Jenna Thompson , Daily Examiner (Grafton, New South Wales), Pg. 1, (January 3, 2019 Thursday)	Daily Examiner (Grafton, New South Wales)	USA	Grafton	03012019	none	satnavs_redirect_from_larger_roads	traffic_in_residental_streets	congestions; accidents;	none	none	none	In an attempt to find the best route these holidays, countless drivers have naturally turned to GPS applications	https://advance.lexis.com/api/document?collection=news&id=urn:contentItem:5V3P-2MM1-F149-S0PV-00000-00&context=1516831	https://www.dailytelegraph.com.au/news/nsw/grafton/why-this-shortcut-is-a-road-to-tragedy/news-story/0fc7603694ee10c8c62a05528afaa9ff	No	Why this 'shortcut' is a road to tragedy	Daily Examiner (Grafton, New South Wales)	2019	Jenna Thompson
ST3_787	Fed-up locals call for clamp on Google-inspired 'rat-run', Tess Ikonomou, Heidelberg Leader Online, , (February 10, 2022 Thursday)	Heidelberg Leader Online	Australia	none	10022022	none	satnavs_redirect_from_larger_roads	traffic_in_residental_streets	noise_pollution; air_pollution; speeding; unsafe_to_walk;	reduce_speed_limit;	none	none	Fed-up locals of a quiet northern-eastern suburb are blaming Google maps for turning their street into a "rat-run".	https://advance.lexis.com/api/document?collection=news&id=urn:contentItem:64RW-V231-DY66-516Y-00000-00&context=1516831	https://www.heraldsun.com.au/leader/north/banyule-council-to-investigate-speed-reduction-for-ivanhoe-street/news-story/8d65b98a722b6d792844dbc12903f783	Yes	Banyule Council to investigate speed reduction for Ivanhoe street	Heidelberg Leader Online	2022	Tess Ikonomou
ST3_866	Edinburgh road closure: Trial closure of Portobello's Brunstane Road set to become permanent, Ian Swanson, Edinburgh Evening News, TRAFFIC AND TRAVELCOUNCILEDINBURGH, FIFE AND LOTHIANS, (December 9, 2022 Friday)	Edinburgh Evening News	UK	Portobello	09122022	none	satnavs_redirect_from_larger_roads	traffic_in_residental_streets	heavy_traffic;	speed_bumps;	none	none	He said he had lived in the street for 25 years. “When I first moved in, it was used by local people and taxi drivers who had the knowledge, but now satnav is in every vehicle and satnav takes you down our street as a short cut. I'm begging you, please don't reopen Brusntane Road to through traffic – it's a nightmare.”	https://advance.lexis.com/api/document?collection=news&id=urn:contentItem:6724-07S1-F15H-20J5-00000-00&context=1516831	https://www.edinburghnews.scotsman.com/news/transport/edinburgh-road-closure-trial-closure-of-portobellos-brunstane-road-set-to-become-permanent-3947653	Yes	Edinburgh road closure: Trial closure of Portobello's Brunstane Road set to become permanent	Edinburgh Evening News	2022	Ian Swanson
ST3_956	Stories from Slate, Henry Grabar, Slate Magazine, MONEYBOX; Business, (June 16, 2017 Friday)	Slate Magazine	USA	Los Altos	16062017	none	satnavs_redirect_from_larger_roads	traffic_in_residental_streets	heavy_traffic;	close_streets_to_thru_traffic;	true	government	As a result, mobile navigation apps, and especially Waze, the Israeli mapping software owned by Google, have maximized the utility of the local road network by sending drivers off the highway and arterial streets and through residential areas like Los Altos Hills. (Users of the app report traffic patterns and obstructions in real time.)	https://advance.lexis.com/api/document?collection=news&id=urn:contentItem:5NTD-D351-JCDF-F0X1-00000-00&context=1516831	https://slate.com/business/2017/06/suburbs-finally-figured-out-a-way-to-get-rid-of-pesky-drivers-on-waze-shortcuts.html	Yes	Suburbs Finally Figured Out a Way to Get Rid of Pesky Drivers on Waze Shortcuts	Slate Magazine	2017	HENRY GRABAR
RG_6	Rat-running' increases on residential UK streets as experts blame satnav apps	The Guardian (London)	UK	London	25092020	none	satnavs_redirect_from_larger_roads	traffic_in_residental_streets	heavy_traffic;	none	none	none	Driving on residential streets remained stable in London between 1994 and 2008. From 2009 onwards, however, motoring on such roads almost doubled from 5.5bn vehicle miles to nearly 9.5bn in 2019. "We need not just to see where traffic is going, but aim to reduce it."	https://advance.lexis.com/api/document?collection=news&id=urn:contentItem:60XF-D7W1-JBNF-W3K6-00000-00&context=1516831	https://www.theguardian.com/world/2020/sep/25/rat-running-residential-uk-streets-satnav-apps	Yes	'Rat-running' increases on residential UK streets as experts blame satnav apps	The Guardian (London)	2020	Carlton Reid
RG_8	Clapham residents fear someone will get killed on 'rat run' streets	Wandsworth Times	UK	Lambeth	09022022	none	satnavs_redirect_from_larger_roads	traffic_in_residental_streets	speeding; stuck_in_driveway; noise_pollution;	reduce_speed_limit;	none	none	Locals are now calling on Lambeth Council to introduce a 10mph speed limit, which they say will discourage sat nav devices from suggesting using the streets as a short-cut.\xC2	https://advance.lexis.com/api/document?collection=news&id=urn:contentItem:64RH-R0S1-F0JC-M2GB-00000-00&context=1516831	https://www.wandsworthguardian.co.uk/news/19910677.clapham-residents-fear-someone-will-get-killed-rat-run-streets/	Yes	Clapham residents fear someone will get killed on 'rat run' streets	Wandsworth Times	2022	Robert Firth
RG_10	Controversial road block 'planters' to become permanent in Longford	manchestereveningnews.co.uk	UK	Longford	27092021	none	satnavs_redirect_from_larger_roads	traffic_in_residental_streets	heavy_traffic;	low_traffic_neighbourhood	true	government	for residential streets not to take the burden of a continued growth in car ownership and SAT Nav detours." The planters are blocking the road. It's created a divide in the community	https://advance.lexis.com/api/document?collection=news&id=urn:contentItem:63PR-5DX1-JBNF-W48B-00000-00&context=1516831	https://www.manchestereveningnews.co.uk/news/greater-manchester-news/controversial-road-block-planters-become-21686077	Yes	Controversial road block ‘planters’ to become permanent in Longford	manchestereveningnews.co.uk	2021	Alice Richardson
RG_11	Call to ban car sat-navs in lorries	Kent Messenger	UK	none	25082022	none	satnav_lorries	dangerous_traffic	lorry_traffic; lorry_stuck; damage_property;	special_lorry_gps;	none	none	minority of drivers continue to follow sat-nav systems that take them down inappropriate routes for the weight and height of their vehicle. By making it mandatory for anyone operating an HGV to use a specialist sat-nav device, the government can help to reduce the risk of accidents.	https://advance.lexis.com/api/document?collection=news&id=urn:contentItem:667N-RN81-JCCY-K3S7-00000-00&context=1516831	https://www.kentonline.co.uk/kent/news/car-sat-navs-banned-for-lorries-wont-help-us-272578/	Yes	Kent residents say councils call for car sat-navs to be banned in lorries won't help	Kent Messenger	2022	Cara Simmonds
RG_13	Shortcut-finding app Waze creating residential traffic headaches	CBC News	USA	Los Angeles	29022016	access_to_satnavs_increased	satnavs_redirect_from_larger_roads	dangerous_traffic	speeding;	driverless_cars	none	none	"So it's a never ending cycle of finger pointing and blaming that never has a solution," Roberts says.Â "I think the future is going to be by driverless cars operating with an internet hook-up, and you may have brand new collision avoidance systems, speeding controls, those kinds of things are going to provide a safer environment.	https://advance.lexis.com/api/document?collection=news&id=urn:contentItem:5J6G-PYK1-JCSH-3025-00000-00&context=1516831	https://www.cbc.ca/news/science/shortcut-app-waze-1.3463004	Yes	Shortcut-finding app Waze creating residential traffic headaches	CBC News	2016	Kim Brunhuber
RG_14	Traffic-weary homeowners and Waze are at war, again GPS apps are steering drivers through quiet neighborhoods	Chicago Daily Herald	USA	Takoma Park	12062016	none	satnavs_redirect_from_larger_roads	traffic_in_residental_streets	heavy_traffic;	report_fake_accidents;	false	residents	The marked detour around a months-long road repair was several blocks away. But plenty of drivers were finding a shortcut past Connor's house in the suburban Washington, D.C., town of Takoma Park, slaloming around dog walkers and curbside basketball hoops, thanks to Waze and other navigation apps.	https://advance.lexis.com/api/document?collection=news&id=urn:contentItem:5K0V-VBK1-DY6F-J3BW-00000-00&context=1516831	https://www.washingtonpost.com/local/traffic-weary-homeowners-and-waze-are-at-war-again-guess-whos-winning/2016/06/05/c466df46-299d-11e6-b989-4e5479715b54_story.html	Yes	Traffic-weary homeowners and Waze are at war, again. Guess who’s winning?	The Washington Post	2016	Steve Hendrix
RE_25	This tiny Toronto street is choked by traffic chaos. Residents are 'fuming mad' at being trapped by daily gridlock	thestar.com	UK	Eglinton	04012023	none	satnavs_redirect_from_larger_roads	dangerous_traffic	congestions; unsafe_to_walk; stuck_in_driveway;	traffic_wardens	none	government	"It is not only cars that use this shortcut; delivery vans, large trucks and even buses use the street."	https://advance.lexis.com/api/document?collection=news&id=urn:contentItem:677M-RR11-F197-50C8-00000-00&context=1516831	https://www.thestar.com/news/gta/the-fixer/this-tiny-toronto-street-is-choked-by-traffic-chaos-residents-are-fuming-mad-at-being/article_b7728c32-3d27-592c-9602-c412c5d67260.html	Yes	This tiny Toronto street is choked by traffic chaos. Residents are ‘fuming mad’ at being trapped by daily gridlock	thestar.com	2023	Jack Lakey
